# Supplementary material for: Mutations in the Staphylococcus aureus Global Regulator CodY confer tolerance to an interspecies redox-active antimicrobial
Source: PLoS Genet. 2025 Mar 7;21(3):e1011610. doi: 10.1371/journal.pgen.1011610 (PMC11918324; doi:10.1371/journal.pgen.1011610)
Supplement: S2 Data — (ZIP) [file pgen.1011610.s020.zip]

Archive with 8 entries (8 files):
- CodY_DMSO_120.xlsx
- CodY_DMSO_30.xlsx
- CodY_PYO_120.xlsx
- CodY_PYO_30.xlsx
- CodY_vs_JE2_PYO_120.xlsx
- CodY_vs_JE2_PYO_30.xlsx
- JE2_PYO_120.xlsx
- JE2_PYO_30.xlsx
