# Supplementary material for: Mutations in the Staphylococcus aureus Global Regulator CodY confer tolerance to an interspecies redox-active antimicrobial
Source: PLoS Genet. 2025 Mar 7;21(3):e1011610. doi: 10.1371/journal.pgen.1011610 (PMC11918324; doi:10.1371/journal.pgen.1011610)
Supplement: S7 Data — (XLSX) [file pgen.1011610.s025.xlsx]

## Sheet: Fig1A
400	200	100	50	25	12.5	0		Initial	Initial Geometric Mean
1200000	210000	25000000	33000000	190000000	350000000	1600000000		39000000	3.50984e+07
370000	230000	25000000	36000000	230000000	320000000	1800000000		38000000
180000	380000	23000000	33000000	190000000	330000000	930000000		32000000
120000	450000	18000000	33000000	190000000	350000000	1400000000		32000000
Geometric Mean
312939	301464	2.25538e+07	3.37257e+07	1.99295e+08	3.37248e+08	1.39156e+09
Geometric StDev
2.7451	1.45248	1.16813	1.04447	1.10024	1.04567	1.33324

## Sheet: Fig1C
Transfers	Population A	Population B		Initial A	Initial B
1	265000	1050000		42000000	52000000
2	4650000	850000		43500000	51500000
3	15000000	850000		37000000	32500000
4	8500000	14000000		27500000	23500000
5	26500000	1450000		49500000	42500000
6	21500000	1700000		45500000	36500000
7	38000000	59000000		40000000	54500000
				Initial Geometric Mean
				4.01256e+07	4.03093e+07

## Sheet: Fig1D
WT	A1	A2	A3	A4		Initial	Initial Geometric Mean
2250000	2700000	43500000	62000000	16000000		46000000	4.60689e+07
3250000	23500000	6300000	39000000	52000000		45500000
2400000	4350000	17500000	22000000	25000000		57500000
						49500000
Geometric Mean						67500000
2.59872e+06	6.51089e+06	1.68638e+07	3.76091e+07	2.75014e+07		62000000
Geometric StDev						45500000
1.21695	3.11695	2.62909	1.68035	1.81319		62000000
						49500000
						58000000
						26500000
						17000000
						47000000
						47500000
						44000000

## Sheet: Fig1E
WT	B1	B3	B4	B5		Initial	Initial Geometric Mean
2950000	13000000	13500000	13000000	21000000		45000000	4.87998e+07
1450000	18000000	2350000	31000000	11500000		54500000
1050000	18000000	36500000	21500000	14000000		47500000
						62500000
Geometric Mean						53000000
1.64991e+06	1.61496e+07	1.0501e+07	2.05391e+07	1.50089e+07		58000000
Geometric StDev						49000000
1.69635	1.20669	4.00922	1.547	1.35942		37000000
						46000000
						45000000
						43000000
						47500000
						44000000
						58500000
						48000000

## Sheet: Fig2B
	WT			codY*				Initial	Initial Geometric Mean
0	1200000000	1080000000	1600000000	1100000000	1420000000	1300000000		14000000	1.78906e+07
200	120000	160000	260000	18000000	23000000	30000000		20000000
								29000000
	WT GeoMean			codY* GeoMean				12000000
0	1.27519e+09		0	1.26631e+09				12000000
200	170906		200	2.31583e+07				17000000
								24000000
	WT GeoSD			codY* GeoSD				22000000
0	1.22562		0	1.13847
200	1.47815		200	1.29108

## Sheet: Fig2C
WT	codY*	codY::Tn		Initial	Initial Geometric Mean
3600000	120000000	100000000		34000000	3.54282e+07
4300000	130000000	110000000		36000000
3900000	120000000	110000000		32000000
3700000	100000000	150000000		41000000
				31000000
Geometric Mean				38000000
3.86598e+06	1.16971e+08	1.1607e+08		32000000
Geometric StDev				41000000
1.08147	1.11751	1.19335

## Sheet: Fig3A
PA14	Δphz1/2	ΔphzM		Initial	Initial Geometric Mean
286000000	3260000000	3030000000		2700000000	2.48461e+09
316000000	2930000000	3100000000		2630000000
323000000	2060000000	2200000000		2160000000
Geometric Mean
3.07906e+08	2.69971e+09	2.74416e+09
Geometric StDev
1.067	1.27152	1.21136

## Sheet: Fig3B
WT + PA14	codY* + PA14		Initial	Initial Geometric Mean
243000000	2260000000		1560000000	2.2461e+09
196000000	2030000000		1830000000
266000000	2630000000		2200000000
			2730000000
Geometric Mean			2530000000
2.33121e+08	2.29361e+09		2960000000
Geometric StDev
1.16984	1.13895

## Sheet: Fig4A
GO Pathway	Fold Enrichment
Heme Catabolism	24.07
Heme Transport	24.07
Siderophore Biosynthesis	24.07
Glycine Catabolism	19.26
Metal Ion Stress	18.06
TCA Cycle	14.82
Menaquinone Biosynthesis	12.04
Siderophore Import	12.04
Molybdopterin Cofactor Biosynthesis	10.7
Oxidant Detoxification	8.02
Carboxylic Acid Transport	2.75
Nitrogen Compound Transport	2.18
Transcription	1.85
Transmembrane Transporters	1.84

## Sheet: Fig4B
Refseq	Gene	-LOG10(FDR)	log2(FC) vs DMSO
			Down	NC	Up	Iron Acquisition	Stress Response	Energy Generation	cidABC
SAUSA300_RS00040	nnrD	4.09793	-1.58554
SAUSA300_RS00050	serS	3.08213	-1.05868
SAUSA300_RS00065	metX	1.40804	-1.16503
SAUSA300_RS00180	-	2.15593	-1.00526
SAUSA300_RS00185	-	3.30933	-1.6983
SAUSA300_RS00215	-	1.34953	-1.50273
SAUSA300_RS00240	-	1.39009	-1.29958
SAUSA300_RS00265	-	2.45686	-1.0613
SAUSA300_RS00270	-	2.08528	-1.2516
SAUSA300_RS00275	speG	2.88082	-1.29228
SAUSA300_RS00290	-	1.34466	-1.12723
SAUSA300_RS00305	-	4.15639	-1.77317
SAUSA300_RS00330	arcA	2.70915	-1.06097
SAUSA300_RS00420	-	1.93983	-1.14256
SAUSA300_RS00430	tauE	3.22552	-1.29795
SAUSA300_RS00460	-	3.78085	-1.65624
SAUSA300_RS00475	-	3.64919	-1.59431
SAUSA300_RS00480	-	3.13186	-1.42885
SAUSA300_RS00490	-	3.38316	-1.4757
SAUSA300_RS00495	-	2.61371	-1.34423
SAUSA300_RS00500	-	1.61952	-1.00266
SAUSA300_RS00520	csa1A	1.25789	-1.08726
SAUSA300_RS00525	-	2.66355	-1.28385
SAUSA300_RS00555	nptA	3.20846	-1.37833
SAUSA300_RS00570	norG	3.33686	-1.27803
SAUSA300_RS00580	lctP1	2.29935	-1.09502
SAUSA300_RS00660	-	2.20812	-1.87964
SAUSA300_RS00665	-	3.07112	-1.20677
SAUSA300_RS00690	-	2.8642	-1.04921
SAUSA300_RS00695	-	3.50975	-1.04884
SAUSA300_RS00700	-	3.23004	-1.0377
SAUSA300_RS00705	sodM	2.92892	-1.12309
SAUSA300_RS00745	phnE1	2.7745	-1.1762
SAUSA300_RS00750	phnE2	1.93804	-1.25391
SAUSA300_RS00765	-	3.67617	-1.16016
SAUSA300_RS00810	capB	1.15331	-1.32661
SAUSA300_RS00815	capC	1.20526	-1.75501
SAUSA300_RS00820	-	1.03753	-1.35526
SAUSA300_RS00850	capJ	2.43521	-1.15994
SAUSA300_RS00910	-	1.1742	-1.36562
SAUSA300_RS00975	argC	1.29091	-1.04362
SAUSA300_RS00980	argD	2.20166	-1.19615
SAUSA300_RS01080	-	1.64648	-1.31394
SAUSA300_RS01130	-	3.21703	-2.55264
SAUSA300_RS01170	-	5.01061	-1.42257
SAUSA300_RS01180	coa	1.06108	-2.1087
SAUSA300_RS01260	glcC	2.00071	-1.08963
SAUSA300_RS01275	-	3.12887	-1.37289
SAUSA300_RS01360	lytR	2.59694	-1.02414
SAUSA300_RS01375	bglR	3.73201	-1.28739
SAUSA300_RS01380	-	1.2129	-1.44676
SAUSA300_RS01385	bglA	1.0805	-1.10565
SAUSA300_RS01455	-	4.58845	-1.74951
SAUSA300_RS01460	-	5.23286	-1.91053
SAUSA300_RS01465	-	5.36339	-1.56641
SAUSA300_RS01470	-	4.43203	-2.2348
SAUSA300_RS01475	-	4.28998	-2.14077
SAUSA300_RS01480	-	5.09486	-1.78112
SAUSA300_RS01485	-	2.30694	-1.50449
SAUSA300_RS01495	esaA	4.35942	-1.8399
SAUSA300_RS01500	essA	1.81557	-1.46733
SAUSA300_RS01540	esaD	2.06728	-1.04155
SAUSA300_RS01545	esaG	2.61752	-1.16117
SAUSA300_RS01550	-	3.89205	-1.70573
SAUSA300_RS01555	-	2.6188	-1.26261
SAUSA300_RS01565	-	1.84069	-1.2237
SAUSA300_RS01575	-	1.40106	-1.2643
SAUSA300_RS01580	-	2.00144	-1.00335
SAUSA300_RS01585	-	3.63561	-1.0738
SAUSA300_RS01620	-	1.56829	-1.0414
SAUSA300_RS01635	-	2.82538	-1.37807
SAUSA300_RS01670	-	2.14195	-1.12339
SAUSA300_RS01680	nanA	2.53357	-1.61342
SAUSA300_RS01685	nanK	2.27897	-1.4127
SAUSA300_RS01690	nanR	3.54543	-1.16386
SAUSA300_RS01695	nanE	5.23286	-1.70944
SAUSA300_RS01700	-	2.08559	-1.22525
SAUSA300_RS01775	mepR	1.30077	-1.07529
SAUSA300_RS01780	mepA	4.9202	-1.50334
SAUSA300_RS01785	mepB	2.5099	-1.49321
SAUSA300_RS01790	glpT	3.27938	-1.89657
SAUSA300_RS01820	-	1.59058	-1.22395
SAUSA300_RS01875	-	3.97993	-2.08413
SAUSA300_RS01885	-	1.70296	-1.0138
SAUSA300_RS01920	-	2.13823	-1.43025
SAUSA300_RS01930	ychF	2.45686	-1.2322
SAUSA300_RS01955	-	2.44226	-1.23185
SAUSA300_RS01975	-	1.77361	-1.24554
SAUSA300_RS02000	-	4.55467	-1.64113
SAUSA300_RS02005	-	3.29215	-1.96158
SAUSA300_RS02085	-	1.50112	-1.17039
SAUSA300_RS02315	-	2.8725	-1.94696
SAUSA300_RS02575	rplY	3.75252	-1.53799
SAUSA300_RS02695	pdxR	3.89173	-1.31086
SAUSA300_RS02705	pdxT	4.69651	-1.0461
SAUSA300_RS02710	nupC	5.89846	-1.49701
SAUSA300_RS02805	rplJ	5.85666	-1.32002
SAUSA300_RS02810	rplL	3.35826	-1.29003
SAUSA300_RS02890	dck	3.25651	-1.16061
SAUSA300_RS02925	sdrE	3.89632	-1.15502
SAUSA300_RS02975	proP	4.65412	-1.42658
SAUSA300_RS02985	vraA	1.67519	-1.02875
SAUSA300_RS03075	-	1.76273	-1.04018
SAUSA300_RS03215	-	3.79066	-1.28636
SAUSA300_RS03220	-	4.15071	-1.1992
SAUSA300_RS03240	-	2.48806	-1.11185
SAUSA300_RS03350	tagG	3.10259	-1.04247
SAUSA300_RS03425	-	4.23451	-1.09281
SAUSA300_RS03430	-	5.47365	-1.60598
SAUSA300_RS03480	pitR	4.04726	-1.3438
SAUSA300_RS03485	pitA	3.70207	-1.34543
SAUSA300_RS03490	-	3.28351	-1.32035
SAUSA300_RS03500	rbf	3.58071	-1.14271
SAUSA300_RS03505	sarX	1.74451	-1.10717
SAUSA300_RS03550	-	2.79258	-1.23839
SAUSA300_RS03590	uppP	3.91193	-1.3761
SAUSA300_RS03605	mgrA	2.53613	-1.51343
SAUSA300_RS03615	-	2.55352	-1.00765
SAUSA300_RS03620	-	2.6817	-1.05274
SAUSA300_RS03635	-	3.22454	-1.63846
SAUSA300_RS03640	-	4.68607	-1.6075
SAUSA300_RS03645	-	3.32641	-1.18567
SAUSA300_RS03650	norA	1.74863	-1.05781
SAUSA300_RS03655	-	1.39572	-1.31919
SAUSA300_RS03830	queF	2.20256	-1.04398
SAUSA300_RS03835	-	3.67917	-1.17123
SAUSA300_RS03905	-	1.69257	-1.30306
SAUSA300_RS03930	gdpS	4.2021	-1.43804
SAUSA300_RS03935	tagO	5.13195	-1.35845
SAUSA300_RS03945	fakB1	3.52379	-1.09663
SAUSA300_RS03955	comFC	3.10667	-1.1219
SAUSA300_RS04145	-	2.77069	-1.01581
SAUSA300_RS04170	vwb	1.20079	-2.15469
SAUSA300_RS04200	-	2.59948	-1.20096
SAUSA300_RS04205	lnsA	4.55279	-1.84643
SAUSA300_RS04230	-	3.05091	-1.18721
SAUSA300_RS04235	-	1.26813	-1.50391
SAUSA300_RS04240	-	3.97993	-1.44164
SAUSA300_RS04300	metN	1.26086	-1.74547
SAUSA300_RS04310	metQ	1.11582	-1.65785
SAUSA300_RS04315	int	2.5495	-1.2268
SAUSA300_RS04320	sek	2.79258	-1.26108
SAUSA300_RS04325	seq	2.63819	-1.16009
SAUSA300_RS04330	-	2.99187	-1.20247
SAUSA300_RS04335	-	2.95201	-1.2806
SAUSA300_RS04390	-	3.64975	-1.36346
SAUSA300_RS04440	-	2.44293	-1.09253
SAUSA300_RS04515	dltA	4.90547	-1.49764
SAUSA300_RS04520	dltB	4.90547	-1.25717
SAUSA300_RS04530	dltD	6.24482	-1.49472
SAUSA300_RS04570	-	6.58963	-2.10586
SAUSA300_RS04575	-	2.13037	-1.26047
SAUSA300_RS04580	-	2.8236	-1.1437
SAUSA300_RS04660	argH	4.83168	-1.16749
SAUSA300_RS04665	argG	4.11354	-1.07816
SAUSA300_RS04680	spsA	3.45002	-1.16348
SAUSA300_RS04685	spsB	2.65201	-1.07094
SAUSA300_RS04705	-	3.62208	-1.82091
SAUSA300_RS04740	-	1.87958	-1.26669
SAUSA300_RS04745	-	1.82577	-1.05364
SAUSA300_RS04750	-	2.45564	-1.03335
SAUSA300_RS04780	-	2.22475	-1.39257
SAUSA300_RS04815	opp-4D	1.96696	-1.2082
SAUSA300_RS04820	opp-4F	2.56796	-1.16225
SAUSA300_RS04910	cozEa	3.96728	-1.69833
SAUSA300_RS04955	-	3.61293	-1.71093
SAUSA300_RS04985	comK1	2.0323	-1.50467
SAUSA300_RS05050	-	3.63706	-2.27584
SAUSA300_RS05115	patA	1.6989	-1.09119
SAUSA300_RS05120	-	1.26272	-1.02524
SAUSA300_RS05125	-	2.13018	-1.43075
SAUSA300_RS05140	-	2.30987	-1.13418
SAUSA300_RS05150	-	2.91263	-1.05293
SAUSA300_RS05155	fmtA	3.39372	-1.21518
SAUSA300_RS05185	-	4.25617	-1.35172
SAUSA300_RS05195	purE	2.54837	-2.03595
SAUSA300_RS05200	purK	2.54144	-1.7112
SAUSA300_RS05205	purC	1.68589	-1.34307
SAUSA300_RS05260	thiV	3.33545	-1.07036
SAUSA300_RS05275	-	3.46704	-1.01589
SAUSA300_RS05375	-	4.01429	-2.58171
SAUSA300_RS05380	potA	4.05424	-2.27832
SAUSA300_RS05385	potB	4.47111	-2.18059
SAUSA300_RS05390	potC	5.8973	-2.54956
SAUSA300_RS05395	potD	6.33125	-2.43189
SAUSA300_RS05400	-	3.90084	-1.48271
SAUSA300_RS05430	typA	4.57432	-1.23565
SAUSA300_RS05445	-	1.83174	-1.29983
SAUSA300_RS05450	ftsW	5.019	-1.44906
SAUSA300_RS05455	pycA	1.2806	-1.11274
SAUSA300_RS05465	ctaB	5.63528	-1.24915
SAUSA300_RS05470	ctaM	5.36024	-1.20835
SAUSA300_RS05490	-	3.67356	-1.0589
SAUSA300_RS05515	-	3.46704	-1.1371
SAUSA300_RS05520	-	3.39624	-1.77932
SAUSA300_RS05595	rnhC	3.87198	-1.23432
SAUSA300_RS05680	flr	2.63988	-1.74054
SAUSA300_RS05685	-	3.15769	-1.19865
SAUSA300_RS05690	efb	1.18855	-1.87487
SAUSA300_RS05695	scc	1.20549	-1.65853
SAUSA300_RS05745	ssl13	2.5095	-1.08166
SAUSA300_RS05815	mraZ	5.08167	-1.4752
SAUSA300_RS05820	mraW	4.58845	-1.31167
SAUSA300_RS05825	ftsL	2.36448	-1.23029
SAUSA300_RS05830	pbp1	3.53884	-1.08596
SAUSA300_RS05905	lspA	2.7745	-1.21599
SAUSA300_RS05910	-	3.92869	-1.12952
SAUSA300_RS05915	pyrR	4.57553	-2.13998
SAUSA300_RS05920	pyrP	1.53385	-2.28848
SAUSA300_RS05950	pyrE	1.77102	-1.57969
SAUSA300_RS05970	gmk	4.26779	-1.4116
SAUSA300_RS05990	-	3.04225	-1.12104
SAUSA300_RS06050	-	3.4138	-1.03691
SAUSA300_RS06055	fakA	4.56324	-1.3238
SAUSA300_RS06120	rpsP	3.71192	-1.59321
SAUSA300_RS06125	rimM	2.26965	-1.28951
SAUSA300_RS06130	trmD	2.45564	-1.3123
SAUSA300_RS06135	rplS	2.61345	-1.17048
SAUSA300_RS06310	rpsO	1.97566	-1.33445
SAUSA300_RS06385	-	4.89076	-1.64819
SAUSA300_RS06430	glpP	3.89173	-1.06115
SAUSA300_RS06435	glpF	2.95053	-1.64317
SAUSA300_RS06480	glnR	3.47446	-1.05345
SAUSA300_RS06485	glnA	3.67617	-1.00616
SAUSA300_RS06565	-	3.00998	-1.31718
SAUSA300_RS06575	-	1.02509	-1.07387
SAUSA300_RS06625	nuc2	2.91024	-1.93025
SAUSA300_RS06675	-	2.01648	-1.16656
SAUSA300_RS06695	guaC	1.18491	-1.22541
SAUSA300_RS06705	-	3.47814	-1.0962
SAUSA300_RS06755	mscL	2.236	-1.18068
SAUSA300_RS06775	-	2.53357	-1.12362
SAUSA300_RS06780	plsY	4.2867	-1.32164
SAUSA300_RS06800	alsT	3.28663	-1.00913
SAUSA300_RS06830	msrR	4.85889	-1.87862
SAUSA300_RS06855	trpE	1.27978	-1.2803
SAUSA300_RS06865	trpD	1.1573	-1.54202
SAUSA300_RS06900	-	3.98952	-1.28649
SAUSA300_RS06920	opp-2C	1.27217	-1.14433
SAUSA300_RS06925	opp-2B	1.15659	-1.05023
SAUSA300_RS06960	pstC	1.91554	-1.30306
SAUSA300_RS06980	cvfB	3.14883	-1.0065
SAUSA300_RS06985	-	5.7084	-1.40493
SAUSA300_RS07075	brnQ3	4.92704	-1.44192
SAUSA300_RS07115	arlR	1.35438	-1.03244
SAUSA300_RS07215	-	4.01296	-1.69002
SAUSA300_RS07270	-	5.18804	-2.39961
SAUSA300_RS07285	-	3.08996	-1.05242
SAUSA300_RS07550	-	2.04161	-1.05403
SAUSA300_RS07590	-	2.18422	-1.18443
SAUSA300_RS07595	-	2.2264	-1.90246
SAUSA300_RS07645	-	3.07365	-1.18833
SAUSA300_RS07655	-	2.4655	-1.17683
SAUSA300_RS07710	-	1.13932	-1.95152
SAUSA300_RS07755	-	1.02085	-4.28414
SAUSA300_RS07910	nudF	3.60439	-1.0976
SAUSA300_RS08085	-	4.04726	-1.31352
SAUSA300_RS08095	-	3.13186	-1.14091
SAUSA300_RS08190	-	1.33733	-1.07923
SAUSA300_RS08205	comGC	1.70926	-2.07086
SAUSA300_RS08270	znuB	3.96932	-1.02715
SAUSA300_RS08320	glyS	4.22192	-1.13804
SAUSA300_RS08430	holA	2.2723	-1.28608
SAUSA300_RS08510	-	1.97566	-1.00871
SAUSA300_RS08720	rpmA	2.28442	-1.33457
SAUSA300_RS08725	-	2.98505	-1.32011
SAUSA300_RS08730	rplU	3.84774	-1.34001
SAUSA300_RS08755	-	2.31176	-1.2874
SAUSA300_RS08865	rplT	3.90977	-1.50303
SAUSA300_RS08875	infC	4.27612	-1.51167
SAUSA300_RS08885	thrS	1.54599	-1.02381
SAUSA300_RS08960	aapA	2.8959	-1.20667
SAUSA300_RS09070	nifZ	2.50366	-1.03293
SAUSA300_RS09090	rpsD	4.05863	-1.16068
SAUSA300_RS09125	-	1.65263	-1.5259
SAUSA300_RS09135	plsC	3.9671	-1.09887
SAUSA300_RS09160	isdH	2.18213	-1.03939
SAUSA300_RS09195	aroA2	1.56411	-1.06297
SAUSA300_RS09280	-	4.15639	-1.07633
SAUSA300_RS09285	-	5.01606	-1.16523
SAUSA300_RS09335	-	1.14505	-1.12822
SAUSA300_RS09380	arsR	4.32675	-1.98306
SAUSA300_RS09385	arsB	4.55279	-1.78805
SAUSA300_RS09390	arsC	4.57432	-1.48749
SAUSA300_RS09395	-	3.89082	-1.68096
SAUSA300_RS09405	sigS	4.24953	-1.97995
SAUSA300_RS09410	-	4.85456	-2.14429
SAUSA300_RS09415	-	2.91776	-1.72937
SAUSA300_RS09420	spdA	2.46651	-1.01866
SAUSA300_RS09430	-	2.48806	-1.02419
SAUSA300_RS09435	-	2.4655	-1.39671
SAUSA300_RS09440	crcB2	2.65789	-1.58038
SAUSA300_RS09460	-	3.40599	-1.0304
SAUSA300_RS09465	metK	4.58845	-1.03643
SAUSA300_RS09505	-	1.44463	-1.35875
SAUSA300_RS09575	-	3.22454	-1.04102
SAUSA300_RS09630	-	1.85259	-1.40148
SAUSA300_RS09665	epiB	4.0098	-1.35418
SAUSA300_RS09690	-	4.23451	-1.44101
SAUSA300_RS09805	cbf1	4.07976	-1.00352
SAUSA300_RS09830	-	3.28351	-1.50146
SAUSA300_RS09835	-	4.27612	-2.42607
SAUSA300_RS09850	-	3.39624	-1.37333
SAUSA300_RS09860	-	3.38316	-1.63299
SAUSA300_RS09890	glnQ	4.33455	-1.50906
SAUSA300_RS09895	glnP	3.09398	-1.02668
SAUSA300_RS09900	-	4.19759	-1.36757
SAUSA300_RS10100	mutY	3.88037	-1.14374
SAUSA300_RS10180	-	2.35843	-1.10756
SAUSA300_RS10305	putP	2.70194	-1.78702
SAUSA300_RS10525	scn	1.1353	-1.02263
SAUSA300_RS10530	chp	1.50308	-1.38047
SAUSA300_RS10540	sak	1.29674	-1.28093
SAUSA300_RS10920	-	3.22454	-1.33002
SAUSA300_RS10975	nrgA	1.32939	-1.24596
SAUSA300_RS10995	vga	4.2021	-1.12189
SAUSA300_RS11005	-	2.20123	-1.28472
SAUSA300_RS11180	kdpC	3.28669	-1.14775
SAUSA300_RS11190	kdpA	1.86851	-1.16648
SAUSA300_RS11210	cshA	3.33087	-1.30144
SAUSA300_RS11240	-	1.98117	-1.39529
SAUSA300_RS11265	yidC	5.29939	-1.90852
SAUSA300_RS11295	sceD	1.46411	-1.44998
SAUSA300_RS11300	ssbB	2.55743	-1.09404
SAUSA300_RS11305	ywpF	4.2021	-1.66083
SAUSA300_RS11405	prmC	5.08281	-1.0337
SAUSA300_RS11425	rho	5.01795	-1.42038
SAUSA300_RS11450	-	3.28669	-1.44509
SAUSA300_RS11455	pyrG	3.18482	-1.0215
SAUSA300_RS11460	rpoE	2.46483	-1.28554
SAUSA300_RS11475	coaA	3.43251	-1.53094
SAUSA300_RS11480	-	5.59616	-1.48259
SAUSA300_RS11485	-	4.31404	-1.27644
SAUSA300_RS11520	deoD	3.3944	-1.48313
SAUSA300_RS11545	manA	3.93363	-1.01682
SAUSA300_RS11565	-	2.59064	-1.79909
SAUSA300_RS11600	glmS	3.69088	-1.39147
SAUSA300_RS11745	-	3.73761	-1.73747
SAUSA300_RS11855	lacD	1.13533	-1.00139
SAUSA300_RS11890	-	1.56273	-1.13191
SAUSA300_RS11915	hysA	2.61752	-1.08396
SAUSA300_RS11985	rpsI	4.4711	-1.06879
SAUSA300_RS12165	pbuG	3.88272	-1.48366
SAUSA300_RS12205	-	2.87805	-1.37307
SAUSA300_RS12325	-	5.18804	-1.36613
SAUSA300_RS12330	bioY	3.22454
SAUSA300_RS12405	sarY	2.54979	-1.20806
SAUSA300_RS12410	-	2.8725	-1.26978
SAUSA300_RS12415	ssaA	1.62034	-1.92817
SAUSA300_RS12435	-	3.23002	-1.64659
SAUSA300_RS12460	-	4.68607	-1.52935
SAUSA300_RS12500	spdB	4.73501	-1.51541
SAUSA300_RS12555	glvR	3.03782	-1.13113
SAUSA300_RS12565	-	3.82473	-1.1408
SAUSA300_RS12600	fosB	2.80299	-1.30651
SAUSA300_RS12610	lyrA	4.87542	-1.7466
SAUSA300_RS12640	-	4.56324	-1.45563
SAUSA300_RS12645	-	3.28669	-1.39664
SAUSA300_RS12650	-	3.31046	-1.37315
SAUSA300_RS12655	aag	3.62382	-1.01887
SAUSA300_RS12660	gltS	1.26656	-1.10335
SAUSA300_RS12710	tcaB	3.97993	-1.01288
SAUSA300_RS12730	tcaR	3.28669	-1.27679
SAUSA300_RS12735	-	2.84482	-1.51017
SAUSA300_RS12740	-	1.7278	-1.63741
SAUSA300_RS12745	hrtA	2.62179	-1.29669
SAUSA300_RS12750	hrtB	2.74828	-1.3792
SAUSA300_RS12755	hssR	4.0021	-1.40583
SAUSA300_RS12760	hssS	3.6796	-1.29958
SAUSA300_RS12765	-	2.02606	-1.05379
SAUSA300_RS12790	-	2.70598	-1.02163
SAUSA300_RS12795	paiA	3.07653	-1.5431
SAUSA300_RS12830	-	2.11218	-1.37814
SAUSA300_RS12840	corA2	3.50541	-1.15956
SAUSA300_RS12845	scrA	3.84703	-1.27469
SAUSA300_RS12865	-	3.16449	-1.25301
SAUSA300_RS12870	gltT	4.44788	-1.59273
SAUSA300_RS12875	-	4.24439	-1.82988
SAUSA300_RS12880	sarZ	1.57326	-1.50318
SAUSA300_RS12890	narK	5.01795	-1.46616
SAUSA300_RS12895	-	3.33545	-1.34283
SAUSA300_RS12900	-	2.26348	-1.05004
SAUSA300_RS12965	-	5.94827	-1.51968
SAUSA300_RS12975	-	2.90966	-1.18428
SAUSA300_RS12980	-	3.10273	-1.68413
SAUSA300_RS13000	dsbA	2.74828	-1.30287
SAUSA300_RS13005	-	1.31427	-1.21287
SAUSA300_RS13105	bioA	1.97042	-1.16639
SAUSA300_RS13110	bioD	2.15026	-1.84184
SAUSA300_RS13145	-	1.59983	-1.07969
SAUSA300_RS13160	-	3.98896	-1.14757
SAUSA300_RS13165	-	2.70788	-1.03357
SAUSA300_RS13185	-	4.29201	-1.58605
SAUSA300_RS13265	-	3.79355	-1.14119
SAUSA300_RS13275	-	3.67532	-1.5405
SAUSA300_RS13415	-	1.09276	-4.93616
SAUSA300_RS13430	-	2.48261	-1.06574
SAUSA300_RS13480	-	1.15331	-1.30454
SAUSA300_RS13510	sarT	1.47383	-1.66569
SAUSA300_RS13515	sarU	2.45664	-1.41119
SAUSA300_RS13570	-	3.28351	-1.1557
SAUSA300_RS13585	-	3.25345	-1.21039
SAUSA300_RS13595	-	4.57432	-1.50824
SAUSA300_RS13600	-	2.13368	-1.46523
SAUSA300_RS13605	-	4.07528	-1.24133
SAUSA300_RS13610	-	4.2867	-1.29861
SAUSA300_RS13625	-	4.33655	-1.12132
SAUSA300_RS13665	-	4.2867	-1.40634
SAUSA300_RS13670	-	1.44871	-1.05909
SAUSA300_RS13685	-	4.44791	-1.7088
SAUSA300_RS13700	sdaAA	1.84265	-1.17055
SAUSA300_RS13705	sdaAB	2.65736	-1.54614
SAUSA300_RS13710	-	3.63706	-1.96994
SAUSA300_RS13720	-	2.68548	-1.04541
SAUSA300_RS13770	-	3.97993	-1.79238
SAUSA300_RS13785	-	1.17847	-4.47808
SAUSA300_RS13830	farR	2.4655	-1.07957
SAUSA300_RS13900	-	3.69088	-2.43131
SAUSA300_RS13905	oatA	5.8973	-1.14383
SAUSA300_RS13915	isaA	4.22023	-1.27749
SAUSA300_RS13920	-	1.27217	-1.30304
SAUSA300_RS13930	-	3.47236	-1.59997
SAUSA300_RS13990	-	3.08213	-1.25992
SAUSA300_RS13995	-	1.04658	-2.20446
SAUSA300_RS14000	-	3.09806	-1.72334
SAUSA300_RS14005	-	1.44315	-1.89536
SAUSA300_RS14015	pyrD	6.1637	-2.00909
SAUSA300_RS14025	-	2.91024	-1.3667
SAUSA300_RS14070	budA2	4.09793	-1.10562
SAUSA300_RS14145	-	3.11657	-1.30843
SAUSA300_RS14150	-	3.88726	-1.14559
SAUSA300_RS14155	cudT	4.2021	-1.48177
SAUSA300_RS14180	citM	1.19296	-1.12888
SAUSA300_RS14255	phoB	2.23801	-1.0925
SAUSA300_RS14275	arcR	3.26063	-1.45168
SAUSA300_RS14280	arcC	3.80524	-1.62051
SAUSA300_RS14295	arcA	2.06222	-1.05675
SAUSA300_RS14325	-	2.84276	-1.2464
SAUSA300_RS14340	-	3.89558	-1.07685
SAUSA300_RS14440	cap1B	2.26236	-1.09573
SAUSA300_RS14445	cap1A	2.18696	-1.0874
SAUSA300_RS14465	icaB	2.90292	-1.14649
SAUSA300_RS14595	-	3.61293	-1.42834
SAUSA300_RS15400	-	2.15052	-2.11726
SAUSA300_RS15545	-	2.68086	-1.11462
SAUSA300_RS15710		2.75445	-1.75272
SAUSA300_RS15815		2.6608	-1.15248
SAUSA300_RS15825		2.93765	-1.33333
SAUSA300_RS15925		2.77257	-1.13814
SAUSA300_RS00010	dnaA	0.399578		-0.16193
SAUSA300_RS00015	dnaN	0.70955		-0.28241
SAUSA300_RS00020	-	0		0
SAUSA300_RS00025	recF	1.89227		0.818308
SAUSA300_RS00035	gyrA	0.930102		0.581207
SAUSA300_RS00045	hutH	2.47438		0.754186
SAUSA300_RS00055	azlC	0.961913		-1.28332
SAUSA300_RS00060	-	0.802723		-1.39294
SAUSA300_RS00070	-	0.453721		-0.12143
SAUSA300_RS00075	gdpP	0.390945		0.130552
SAUSA300_RS00080	rplI	0.848816		0.181039
SAUSA300_RS00085	dnaC	1.05038		0.354372
SAUSA300_RS00090	purA	0.92469		-0.71349
SAUSA300_RS00095	trnaE	0		0
SAUSA300_RS00100	trnaD	0		0
SAUSA300_RS00105	walR	1.05403		0.234362
SAUSA300_RS00110	walK	1.50527		0.320043
SAUSA300_RS00115	walH	0.509203		0.115366
SAUSA300_RS00120	walI	0.321975		-0.09112
SAUSA300_RS00125	walJ	0.215749		-0.16679
SAUSA300_RS00130	adsA	3.08284		-0.89595
SAUSA300_RS00135	orfX	0.996531		-0.33458
SAUSA300_RS00140	-	0.213876		0.163795
SAUSA300_RS00145	tnp	2.22978		-0.81759
SAUSA300_RS00155	ugpQ	1.44721		-0.35616
SAUSA300_RS00160	maoC	2.08654		-0.76041
SAUSA300_RS00165	mecA	1.59426		-0.50774
SAUSA300_RS00170	mecR1	1.28104		-0.53271
SAUSA300_RS00175	rplL	0.641384		-3.86714
SAUSA300_RS00200		0.081243		-0.33413
SAUSA300_RS00205		0.388337		-0.66121
SAUSA300_RS00210	ccrB	0.38633		0.357901
SAUSA300_RS00220	ccrA	3.11657		-0.65171
SAUSA300_RS00225	-	1.95009		-0.72108
SAUSA300_RS00235	-	0.344616		0.330199
SAUSA300_RS00245	-	0.087185		0.070622
SAUSA300_RS00250	-	1.68283		-0.90561
SAUSA300_RS00255	-	1.42905		-0.58521
SAUSA300_RS00260	-	1.38892		-0.51933
SAUSA300_RS00280	-	0		0
SAUSA300_RS00295	-	0.946637		-0.6256
SAUSA300_RS00300	adhC	0		-0.1225
SAUSA300_RS00310		0		0
SAUSA300_RS00315	-	0.021754		-0.2557
SAUSA300_RS00320	-	0.118873		-0.35415
SAUSA300_RS00325	arcC	0		0.005295
SAUSA300_RS00335	arcB	1.86925		0.366343
SAUSA300_RS00340	-	0.353382		0.454972
SAUSA300_RS14985	arcD	0		-0.0156
SAUSA300_RS00355	argR	0.810082		-0.58791
SAUSA300_RS00360	-	0		-0.01744
SAUSA300_RS00365	-	1.17236		-0.30366
SAUSA300_RS00370	-	0.489444		-0.22285
SAUSA300_RS00375	-	0.189336		0.203677
SAUSA300_RS00380	-	0.237441		0.242869
SAUSA300_RS00385	opp-3B	0		-0.0026
SAUSA300_RS00390	opp-3C	0		0.03889
SAUSA300_RS00410	-	0.063835		0.116627
SAUSA300_RS00415	-	0.8231		-0.36141
SAUSA300_RS00435		0		0
SAUSA300_RS00440	-	0		0
SAUSA300_RS00445	-	0.307103		0.207986
SAUSA300_RS00455		0		0
SAUSA300_RS00470	cstR	0.263571		2.51362
SAUSA300_RS00485	cstA	0.608673		-0.81407
SAUSA300_RS00505	cstB	1.31623		-0.91773
SAUSA300_RS00510	-	0		0
SAUSA300_RS00515		0		0
SAUSA300_RS00530	-	0.389322		-0.5133
SAUSA300_RS00535	-	1.43364		-0.83716
SAUSA300_RS00540	-	0.947338		-0.75013
SAUSA300_RS00545	-	1.76417		-0.99997
SAUSA300_RS00550	plc	0.631993		-1.11766
SAUSA300_RS00560	-	1.31918		-0.6264
SAUSA300_RS00565	-	2.50319		-0.97134
SAUSA300_RS00575	-	1.08452		-0.29916
SAUSA300_RS00585	-	0.11606		0.161441
SAUSA300_RS00590	norC	0.015178		-0.09319
SAUSA300_RS00595	-	2.5965		-0.89526
SAUSA300_RS00605	-	0.852382		-0.63087
SAUSA300_RS00670	-	2.20395		-0.79531
SAUSA300_RS00680	spa	0		0.090457
SAUSA300_RS00685	sarS	0.925372		-1.22135
SAUSA300_RS00710	sirC	3.50697		0.948711
SAUSA300_RS00715	sirA	0.87234		1.49481
SAUSA300_RS00725	butA	1.65416		0.848941
SAUSA300_RS00730		0		0
SAUSA300_RS00735	galE	0.96459		-0.74391
SAUSA300_RS00740	-	1.03123		-0.67384
SAUSA300_RS00755	sasD	1.23938		-0.90715
SAUSA300_RS00760	-	2.18094		-0.76944
SAUSA300_RS00770	deoD1	1.03753		0.7257
SAUSA300_RS00775	tet38	1.09322		0.428976
SAUSA300_RS00800	deoC1	1.15331		0.778996
SAUSA300_RS00805	deoB	1.93737		0.756537
SAUSA300_RS00825	phnC	1.22995		-0.97465
SAUSA300_RS00830	phnD	0.796647		-0.89945
SAUSA300_RS00835	-	0.106079		-0.06921
SAUSA300_RS00840	-	0		0
SAUSA300_RS00845		0		0
SAUSA300_RS00855	adhE	0.763624		-1.07294
SAUSA300_RS00860	capA	0.676983		-1.43561
SAUSA300_RS00865	capE	0.334869		-0.36255
SAUSA300_RS00870	capF	0.665115		-0.84194
SAUSA300_RS00875	capG	0.405857		-0.57567
SAUSA300_RS00880	capH	0.57975		-0.66323
SAUSA300_RS00900	capI	1.07432		-0.81557
SAUSA300_RS00905	capK	1.18954		-0.69577
SAUSA300_RS00915	capL	0.986201		-0.69553
SAUSA300_RS00920	capM	0.378529		-0.38443
SAUSA300_RS00925	capN	0.473764		-0.36309
SAUSA300_RS00930	capO	0.883112		-0.49798
SAUSA300_RS00935	capP	2.85708		-0.70015
SAUSA300_RS00940	-	1.55679		-0.62123
SAUSA300_RS00945	-	0		0
SAUSA300_RS00950	ssuB	0.382119		-0.78258
SAUSA300_RS00955	ssuA	0.412759		-0.7686
SAUSA300_RS00960	ssuC	0.386303		-0.80522
SAUSA300_RS00965	-	0.38633		-0.75973
SAUSA300_RS00970	-	0.133378		-0.20671
SAUSA300_RS00985	fdh	2.13689		-0.5216
SAUSA300_RS01005	-	0		-0.1074
SAUSA300_RS01010	ausA	0.014421		-0.13672
SAUSA300_RS01015	-	0.876405		-0.74666
SAUSA300_RS01020	-	0.666686		-0.58675
SAUSA300_RS01025	argB	1.6989		-0.82511
SAUSA300_RS01035	argJ	2.0163		-0.9125
SAUSA300_RS01040	brnQ1	0.65425		-1.00046
SAUSA300_RS01045		0		0
SAUSA300_RS01050	glcA	1.52367		-0.47666
SAUSA300_RS01055	mupG	0.106488		-0.3888
SAUSA300_RS01060	murQ	0		-0.08617
SAUSA300_RS01065	murP	0.463714		-0.42916
SAUSA300_RS01070	murR	1.17101		-0.60403
SAUSA300_RS01075		0.647956		-1.50851
SAUSA300_RS01085	hsdR	1.48957		-0.31093
SAUSA300_RS01090	-	2.42449		-0.6366
SAUSA300_RS01095	-	1.27964		-0.8078
SAUSA300_RS01100	-	0.37418		-0.59945
SAUSA300_RS01105	-	0.205057		-0.31923
SAUSA300_RS01110	-	0.182471		-0.70805
SAUSA300_RS01115	-	0.018999		-0.35314
SAUSA300_RS01120	-	0.034789		-0.38226
SAUSA300_RS01125	ggt	0.131004		-0.50675
SAUSA300_RS01135	azoR	0.34338		-0.4607
SAUSA300_RS01140	-	0		-0.07842
SAUSA300_RS01145	malK	0.150332		-0.24203
SAUSA300_RS01150	malE	0.023499		-0.13682
SAUSA300_RS01155	malF	0.05769		-0.13095
SAUSA300_RS01160	-	0.035097		-0.11332
SAUSA300_RS01175	-	0.524705		0.505243
SAUSA300_RS01195	-	0.012297		0.082207
SAUSA300_RS01200	-	0.388371		-0.1882
SAUSA300_RS01205	uhpT	0.247274		-0.21242
SAUSA300_RS01210	hptR	1.44871		-0.42133
SAUSA300_RS01215	hptS	0.789976		-0.28829
SAUSA300_RS01220	hptA	2.08177		-0.53408
SAUSA300_RS01225	pflB	0.118887		-0.52487
SAUSA300_RS01230	pflA	0.237958		-0.44149
SAUSA300_RS01235	-	0.358419		-0.99825
SAUSA300_RS01240		0		0
SAUSA300_RS01250	fadA	1.01713		-0.5517
SAUSA300_RS01265	fadB	0.179311		-0.19032
SAUSA300_RS01280	fadD	0.731465		-0.78407
SAUSA300_RS01285	fadE	1.28563		-0.92046
SAUSA300_RS01290	fadX	1.09901		-0.8238
SAUSA300_RS01295	prsS	0.263571		-0.09782
SAUSA300_RS01300	opp-5A	0.355678		-0.57756
SAUSA300_RS01305	-	0.056395		0.143182
SAUSA300_RS01310	-	0		0
SAUSA300_RS01315	hmp	2.65253		0.742709
SAUSA300_RS01320		0		0
SAUSA300_RS01325	ldh1	0.382119		-1.33755
SAUSA300_RS01330	-	1.51229		0.407307
SAUSA300_RS01335		0		0
SAUSA300_RS01340	-	0.696028		-1.34179
SAUSA300_RS01345	-	0.903396		-3.86711
SAUSA300_RS01350	-	0.093369		-0.2098
SAUSA300_RS01355	-	0.231524		-0.2083
SAUSA300_RS01365	-	0		0
SAUSA300_RS01370	-	1.2424		-0.4077
SAUSA300_RS01395	tarI'	1.27027		0.427269
SAUSA300_RS01405	tarJ'	1.01195		0.474263
SAUSA300_RS01410	tarL'	0.141954		0.116611
SAUSA300_RS01415	tarF	1.07432		-0.28882
SAUSA300_RS01420	tarI	0.061172		-0.07563
SAUSA300_RS01430	tarJ	0		-0.00372
SAUSA300_RS01450	tarL	0.012297		-0.05063
SAUSA300_RS01490	tarS	1.14663		-0.30108
SAUSA300_RS01505	scdA	3.69304		-0.9043
SAUSA300_RS01510	lytS	2.53168		-0.82527
SAUSA300_RS01515	lrgA	1.15522		-0.8255
SAUSA300_RS01520	lrgB	1.77992		-0.89352
SAUSA300_RS01525	-	1.63032		0.768469
SAUSA300_RS01530		0		0
SAUSA300_RS01535	rbsK	0.183594		0.150003
SAUSA300_RS01560	rbsD	0.093369		0.181427
SAUSA300_RS01570	rbsU	0.294514		0.319234
SAUSA300_RS01590	rbsR	1.78852		-0.50779
SAUSA300_RS01595	-	1.2352		-0.93842
SAUSA300_RS01600	lytM	0.154301		-0.33379
SAUSA300_RS01605	esxA	1.03756		-0.93454
SAUSA300_RS01610	esaB	0		0
SAUSA300_RS01615	essB	1.23708		-0.81971
SAUSA300_RS01625	essC	0.714596		-0.68693
SAUSA300_RS01630	esxC	0.02235		-0.20006
SAUSA300_RS01645	esxB	0.038356		-0.22689
SAUSA300_RS01650	esaE	0		-0.06138
SAUSA300_RS01655	esxD	0		-0.07427
SAUSA300_RS01660	-	0		0
SAUSA300_RS01665	-	0.876971		-0.92869
SAUSA300_RS01675	-	0.358419		-0.49833
SAUSA300_RS01705		0.484833		-0.61989
SAUSA300_RS01710	-	0.700041		-0.66623
SAUSA300_RS01715	-	0.981329		-0.73903
SAUSA300_RS01720	-	1.11848		-0.67689
SAUSA300_RS01755	-	1.20898		-0.99302
SAUSA300_RS01760	-	0.620485		-1.42059
SAUSA300_RS01765	brnQ2	0.739245		-0.96295
SAUSA300_RS01770	-	1.83174		-0.45658
SAUSA300_RS01795	-	1.28296		-0.47982
SAUSA300_RS01800	-	1.72503		-0.86491
SAUSA300_RS01805	-	0.490745		-0.67111
SAUSA300_RS01810	psuG	1.70926		-0.93509
SAUSA300_RS01815	nanT	1.85754		-0.90311
SAUSA300_RS01825	gehB	0.048036		-0.14709
SAUSA300_RS01830	-	3.62208		-0.76352
SAUSA300_RS01835	-	0.710952		-0.35395
SAUSA300_RS01840	-	0		0
SAUSA300_RS01845	ulaA	1.90793		-0.55054
SAUSA300_RS01850	-	0.243095		-0.78277
SAUSA300_RS01855	-	0.849843		-0.82625
SAUSA300_RS01860	-	3.25651		-0.8798
SAUSA300_RS01865	-	0.593264		0.354211
SAUSA300_RS01870	-	1.27726		0.487323
SAUSA300_RS01890	-	0.524226		-0.27206
SAUSA300_RS01895	-	1.81953		-0.76478
SAUSA300_RS01900	-	0.656072		-3.31021
SAUSA300_RS01905	fepA	1.2558		-0.82144
SAUSA300_RS01910	fepB	1.00418		-0.6054
SAUSA300_RS01915	fepC	2.51503		-0.72762
SAUSA300_RS01925	tatC	1.49661		-0.72062
SAUSA300_RS01935	tatA	0		0
SAUSA300_RS01940	-	0.883151		-0.79547
SAUSA300_RS01945	-	0		0
SAUSA300_RS01950	-	0.249864		-0.24768
SAUSA300_RS01970	-	2.21673		-0.57999
SAUSA300_RS01980	-	2.4953		-0.88223
SAUSA300_RS01985	mdh	0.00858		-0.2596
SAUSA300_RS01990	metE	0.283154		-1.29105
SAUSA300_RS02010	metF	0.352503		-1.45166
SAUSA300_RS02015	metC	0.362569		-1.6367
SAUSA300_RS02035	metI	0.484237		-1.74667
SAUSA300_RS02045	parB	2.05857		-0.97117
SAUSA300_RS02050	-	0		0
SAUSA300_RS02060	-	0		0
SAUSA300_RS02065	rpsF	1.65353		-0.80731
SAUSA300_RS02070	ssb	0.743693		-0.78269
SAUSA300_RS02075	rpsR	0		0
SAUSA300_RS02080	selX	2.18538		-0.8004
SAUSA300_RS02095	-	0.439413		-0.43767
SAUSA300_RS02100	-	0.160966		-0.34328
SAUSA300_RS02105	-	0		0
SAUSA300_RS02110		0		0
SAUSA300_RS02115	-	0.28928		-0.26934
SAUSA300_RS02120	-	0		0
SAUSA300_RS02130	tcyP	0.897225		1.05587
SAUSA300_RS02135		0		0
SAUSA300_RS02145	-	2.36448		-0.56413
SAUSA300_RS02150	-	0.376872		0.181966
SAUSA300_RS02155	xpt	0.085409		-0.06253
SAUSA300_RS02160	pbuX	1.19296		0.330769
SAUSA300_RS02165	guaB	1.11461		0.545688
SAUSA300_RS02175	guaA	0		0.021148
SAUSA300_RS02180	-	0.865793		-0.48181
SAUSA300_RS02185		0.743693		-1.15206
SAUSA300_RS02190	-	0		0
SAUSA300_RS02195	-	0.141954		-0.23949
SAUSA300_RS02200	-	1.11176		0.693811
SAUSA300_RS02205	ssl1	1.99514		-0.88369
SAUSA300_RS02215	ssl2	0.295167		-0.26252
SAUSA300_RS02220	ssl3	0.603133		-0.54802
SAUSA300_RS02225		0		0
SAUSA300_RS02230	ssl4	1.45721		-0.8189
SAUSA300_RS02235	ssl5	0.209779		-0.34984
SAUSA300_RS02240	ssl6	0.382611		-0.4624
SAUSA300_RS02245	ssl7	0.507145		-0.4243
SAUSA300_RS02250	ssl8	0.439413		-0.38118
SAUSA300_RS02255	ssl9	1.53385		-0.8716
SAUSA300_RS02260	ssl10	0.230657		-0.22944
SAUSA300_RS02270		0		0
SAUSA300_RS02280	hsdM1	1.24246		0.42958
SAUSA300_RS02285	hsdS1	0		0.037091
SAUSA300_RS02290	ssl11	0.882589		-2.18468
SAUSA300_RS15095	-	0.942632		-1.79002
SAUSA300_RS02300	-	0.144872		-0.64071
SAUSA300_RS02305	lpl1	0.966465		-1.14687
SAUSA300_RS02310		0.207211		-0.42162
SAUSA300_RS02320		0.574422		-0.71945
SAUSA300_RS02325	lpl3	0.429174		-0.48323
SAUSA300_RS02330	lpl4	0.546387		-0.54398
SAUSA300_RS02335	lpl5	0.872243		-0.97409
SAUSA300_RS02340	lpl6	0.045438		-0.14493
SAUSA300_RS02345	lpl7	0		-0.08134
SAUSA300_RS02350	lpl8	1.00776		-0.63897
SAUSA300_RS02355	lpl9	1.83341		-0.91556
SAUSA300_RS02360	-	3.63318		-0.96979
SAUSA300_RS02365	-	1.99431		-0.88283
SAUSA300_RS02370	-	0.837389		-0.71625
SAUSA300_RS02375		0.450612		-3.3461
SAUSA300_RS02380	zagA	0.755296		-0.94862
SAUSA300_RS02385	mpsA	0.767366		0.511589
SAUSA300_RS02390	mpsB	0.924891		0.616899
SAUSA300_RS02395	mpsC	0		-0.04263
SAUSA300_RS02400	-	0.009067		-0.04547
SAUSA300_RS02405	-	0		0.031618
SAUSA300_RS02415	-	0		0
SAUSA300_RS02420	mccA	0.739911		-0.37638
SAUSA300_RS02425	mccB	0.615745		-0.30164
SAUSA300_RS02430	gmpA	0.156124		-0.85234
SAUSA300_RS02440	gmpB	0.173584		-0.94965
SAUSA300_RS02445	gmpC	0.142928		-0.646
SAUSA300_RS02450	sle1	0.696028		-0.26881
SAUSA300_RS02455	-	0		-0.00984
SAUSA300_RS02460	-	0.547296		-0.28769
SAUSA300_RS02465	-	1.73152		-0.53977
SAUSA300_RS02475	-	1.93742		-0.67523
SAUSA300_RS02480	-	1.9941		-0.51836
SAUSA300_RS02485	gltC	1.47194		-0.76608
SAUSA300_RS02490	gltB	0		0.047579
SAUSA300_RS02495	gltD	0.333524		-0.52542
SAUSA300_RS02500	-	0		0
SAUSA300_RS02510	treP	2.04927		-0.56732
SAUSA300_RS02515	treC	1.24757		-0.57086
SAUSA300_RS02520	treR	0.216968		-0.22905
SAUSA300_RS02525		0		0
SAUSA300_RS02530	-	0.696028		-0.34628
SAUSA300_RS02535	dnaX	0.027827		0.064767
SAUSA300_RS02540	-	0.201925		-0.28873
SAUSA300_RS02545	recR	0.402655		-0.28375
SAUSA300_RS02550		0		0
SAUSA300_RS02555	rrsA	0.376872		1.51927
SAUSA300_RS02560	rrl1	0.291116		1.39072
SAUSA300_RS02565	rrfA	0		0
SAUSA300_RS02580	-	3.50541		-0.9416
SAUSA300_RS02585	tmk	1.79564		-0.49141
SAUSA300_RS02590	darA/pstA	0.165656		-0.14603
SAUSA300_RS02595	holB	1.57548		-0.4963
SAUSA300_RS02600	-	1.81828		-0.49071
SAUSA300_RS02605	-	1.15331		-0.6032
SAUSA300_RS02610	-	0.208596		-0.2363
SAUSA300_RS02615	-	0		0
SAUSA300_RS02620	rsmI	0.372346		0.286673
SAUSA300_RS02625	metS	0.163216		0.094888
SAUSA300_RS02635	-	0		-0.00758
SAUSA300_RS02640	rnmV	0.000863		-0.06254
SAUSA300_RS02645	ksgA	0.185601		-0.16023
SAUSA300_RS02650	veg	0.209779		-0.31007
SAUSA300_RS02655	ipk	0.322932		-0.10937
SAUSA300_RS02660	purR	0.601319		-0.2071
SAUSA300_RS02665	yabJ	0.059997		-0.09451
SAUSA300_RS02670	spoVG	0		-0.04988
SAUSA300_RS02675	-	0		0
SAUSA300_RS02680	glmU	1.07844		0.624137
SAUSA300_RS02685	prs	0.506015		-0.15661
SAUSA300_RS02690	pth	0.265856		0.195555
SAUSA300_RS02700	mfd	1.02509		0.700578
SAUSA300_RS02715	-	0.647584		0.38681
SAUSA300_RS02740	-	1.37685		0.398765
SAUSA300_RS02745	-	0.322729		0.786119
SAUSA300_RS02750	divIC	0.101007		0.091259
SAUSA300_RS02755	-	1.73281		-0.55606
SAUSA300_RS02760	tilS	0.687846		-0.55887
SAUSA300_RS02765	hprT	0.564853		-0.53594
SAUSA300_RS02770	ftsH	0.33238		0.192197
SAUSA300_RS02775	cysK	1.92592		0.686664
SAUSA300_RS02780	folP	1.5244		0.740852
SAUSA300_RS02785	folB	0.703297		0.44062
SAUSA300_RS02790	folK	0.899354		-0.2179
SAUSA300_RS02795	-	0		0
SAUSA300_RS02800	lysS	1.33238		-0.27304
SAUSA300_RS02815	rrfC	0		0
SAUSA300_RS02820	trnaA	0		0
SAUSA300_RS02825	rrsB	0.376872		1.51927
SAUSA300_RS02830	trnaI	0		0
SAUSA300_RS02835	rrlB	0.303957		1.46341
SAUSA300_RS02840	rrfB	0		0
SAUSA300_RS02845	pdxS	2.58156		-0.88109
SAUSA300_RS02850	ctsR	0.96601		1.31103
SAUSA300_RS02855	radA	1.15924		-0.54888
SAUSA300_RS02860	-	2.34628		-0.55886
SAUSA300_RS02865	gltX	0.309274		-0.10633
SAUSA300_RS02870	cysE	1.62237		0.986396
SAUSA300_RS02875	cysS	1.51237		0.869553
SAUSA300_RS02880	mrnC	1.23799		0.856192
SAUSA300_RS02885	-	1.46737		0.904253
SAUSA300_RS02895	-	0.594687		0.375679
SAUSA300_RS02900	sigH	1.14543		0.676556
SAUSA300_RS02910	secE	0		0
SAUSA300_RS02915	nusG	0		0.030112
SAUSA300_RS02920	rplK	1.54899		-0.6958
SAUSA300_RS02930	rplA	2.36921		-0.94118
SAUSA300_RS02935	rsmC	1.03753		-0.59931
SAUSA300_RS02940	rpoB	0.600531		0.423759
SAUSA300_RS02945	rpoC	0.471705		0.312539
SAUSA300_RS02960	rplGB	0		0
SAUSA300_RS02965	rpsL	0.349949		-0.27026
SAUSA300_RS02970	rpsG	0.378828		-0.31815
SAUSA300_RS02990	fusA	0.048036		0.150507
SAUSA300_RS02995	tuf	0.038946		0.102206
SAUSA300_RS03010	-	0.986201		0.337746
SAUSA300_RS03015	kbl	0.152344		0.102183
SAUSA300_RS03020	hchA	2.11421		0.857933
SAUSA300_RS03025	araB	0.780965		-0.27754
SAUSA300_RS03030	-	0.024343		0.19679
SAUSA300_RS03035	ilvE	0.291116		0.45807
SAUSA300_RS03040	-	0.378828		0.550706
SAUSA300_RS03045	dgk	2.92595		-0.9491
SAUSA300_RS03050	tadA	3.25345		-0.82481
SAUSA300_RS03055	azo1	2.35819		0.843862
SAUSA300_RS03060	sdrC	2.40616		-0.61602
SAUSA300_RS03065	sdrD	0.601459		-0.50699
SAUSA300_RS03070	-	2.65481		-0.96921
SAUSA300_RS03080	-	1.95009		-0.49753
SAUSA300_RS03085	folE2	3.15078		0.67917
SAUSA300_RS03090	bshB2	4.10583		0.962117
SAUSA300_RS03095	hxlA	1.02085		0.256944
SAUSA300_RS03100	hxlB	1.38892		0.288344
SAUSA300_RS03105	-	1.94647		-0.53289
SAUSA300_RS03110	vraB	1.19494		-0.69938
SAUSA300_RS03125	vraC	0.774956		-0.75602
SAUSA300_RS03130		1.2129		-0.95137
SAUSA300_RS03140		0		0
SAUSA300_RS03145	pdxK	0.276195		0.126641
SAUSA300_RS03150	ung	3.28027		-0.73376
SAUSA300_RS03160	-	2.63819		-0.73819
SAUSA300_RS03165	-	2.45587		-0.90253
SAUSA300_RS03170	-	1.43592		-0.89883
SAUSA300_RS03175	-	2.06222		-0.62106
SAUSA300_RS03180	-	3.84868		-0.70195
SAUSA300_RS03185	hemQ	1.37913		0.702906
SAUSA300_RS03190	pta	0.457342		0.163007
SAUSA300_RS03200	lipL	0.340682		0.134295
SAUSA300_RS03205	mvaK1	0.066431		-0.14612
SAUSA300_RS03210	mvaD	0.323793		-0.29646
SAUSA300_RS03225	mvaK2	1.6989		-0.75668
SAUSA300_RS03230	-	1.52631		0.381123
SAUSA300_RS03235	-	2.16805		0.597037
SAUSA300_RS03245	-	0		0
SAUSA300_RS03250	-	1.70351		-0.87599
SAUSA300_RS03255	-	0.296628		-0.46847
SAUSA300_RS03260	-	0.60605		-0.71558
SAUSA300_RS03265	-	1.18805		-0.78984
SAUSA300_RS03270		1.59132		-0.95656
SAUSA300_RS03275		0		0
SAUSA300_RS03280	-	1.74123		-0.80446
SAUSA300_RS03285	-	1.2129		-0.78705
SAUSA300_RS03290	-	1.06253		-0.77676
SAUSA300_RS03295	-	1.16361		-0.84181
SAUSA300_RS03300	-	1.66888		-0.79451
SAUSA300_RS03305		0		0
SAUSA300_RS03310	-	1.27121		-0.55731
SAUSA300_RS03315	iolS	0.012297		0.042197
SAUSA300_RS03320	-	0.040777		0.045381
SAUSA300_RS03325	-	0.054729		-0.08534
SAUSA300_RS03330	-	0.242638		-0.10209
SAUSA300_RS03335	-	0.484833		-0.21055
SAUSA300_RS03340	adh1	0.036957		-0.19808
SAUSA300_RS03345		0		0
SAUSA300_RS03355	-	0.743592		-0.57045
SAUSA300_RS03360	argS	2.62868		-0.95368
SAUSA300_RS03365	-	1.03753		-0.85613
SAUSA300_RS03370	-	2.11218		-0.57951
SAUSA300_RS03375	-	3.14684		-0.53846
SAUSA300_RS03380	-	1.52754		-0.47642
SAUSA300_RS03390	-	0		-0.03122
SAUSA300_RS03415	sarA	1.62513		-0.78693
SAUSA300_RS03420	-	1.86851		-0.7321
SAUSA300_RS03435	-	0		0
SAUSA300_RS03445	-	0		0
SAUSA300_RS03450	-	0		0
SAUSA300_RS03455	mnhA2	0		0
SAUSA300_RS03460	mnhB2	0.290483		-1.091
SAUSA300_RS03465	mnhC2	0.34743		-0.51381
SAUSA300_RS03470	mnhD2	0.888566		-0.61022
SAUSA300_RS03475	mnhE2	0.837389		-0.65048
SAUSA300_RS03495	mnhF2	0.765465		-2.33839
SAUSA300_RS03510	mnhG2	1.48957		-0.77569
SAUSA300_RS03515	-	2.39807		0.55541
SAUSA300_RS03525	mntC	1.90355		-0.61782
SAUSA300_RS03530	mntB	1.69994		-0.50328
SAUSA300_RS03540	mntA	2.65736		-0.57215
SAUSA300_RS03545	mntR	0.455809		-0.30769
SAUSA300_RS03555	-	0.920057		-0.51505
SAUSA300_RS03560	tagA	2.30987		-0.65359
SAUSA300_RS03565	tagH	0.15477		0.106382
SAUSA300_RS03570	tagB	2.32297		-0.581
SAUSA300_RS03575	tagX	1.97001		-0.60416
SAUSA300_RS03580	tagD	1.16453		-0.65908
SAUSA300_RS03585	pbp4	0.971044		-0.75052
SAUSA300_RS03595	abcA	0.039892		0.104923
SAUSA300_RS03600	nupG	3.72118		-0.65412
SAUSA300_RS03610		0		0
SAUSA300_RS03625	-	1.74358		-0.71153
SAUSA300_RS03630	dhaL	3.24076		0.938984
SAUSA300_RS03660	dhaM	0.109379		0.12141
SAUSA300_RS03665	-	3.98896		-0.96907
SAUSA300_RS03670	-	1.61243		-0.90649
SAUSA300_RS03675	-	0.454792		0.214826
SAUSA300_RS03685	graX	0.131944		0.058452
SAUSA300_RS03690	graR	0.126765		-0.07036
SAUSA300_RS03695	graS	0.021656		-0.03151
SAUSA300_RS03700	vraF	0.995175		-0.28702
SAUSA300_RS03705	vraG	1.31529		-0.41934
SAUSA300_RS03710	-	1.32022		-0.56082
SAUSA300_RS03715	-	0.11606		0.095159
SAUSA300_RS03720	-	0.407889		-0.14646
SAUSA300_RS03725		0		0
SAUSA300_RS03730	-	1.23377		-0.26288
SAUSA300_RS03735	ccpE	1.3869		-0.35618
SAUSA300_RS03740	-	0.650028		-0.25996
SAUSA300_RS03745	-	0.629		-0.32695
SAUSA300_RS03750	-	0.456543		-0.46776
SAUSA300_RS03755	-	2.30426		-0.95372
SAUSA300_RS03765	-	1.09413		-0.95604
SAUSA300_RS03770	-	1.90163		-0.4649
SAUSA300_RS03775	-	1.05585		-0.23961
SAUSA300_RS03785	-	0.185185		-0.14307
SAUSA300_RS03790	-	0.387075		-0.24581
SAUSA300_RS03795	cydD	0.728831		0.268738
SAUSA300_RS03800	cydC	0.088085		0.065283
SAUSA300_RS03805	-	1.24		-0.58744
SAUSA300_RS03810	-	0.681295		-0.34286
SAUSA300_RS03815	-	1.60018		-0.49783
SAUSA300_RS03825	-	1.2302		-0.74861
SAUSA300_RS03840	fruR	0.19865		-0.22363
SAUSA300_RS03845	fruB	0.021089		0.069937
SAUSA300_RS03850	fruA	0.219309		-0.13061
SAUSA300_RS03865	nagA	2.90966		0.834696
SAUSA300_RS03870	mpfA	0.612556		-0.20216
SAUSA300_RS03875	-	3.46704		0.76682
SAUSA300_RS03880	csbB	3.2386		0.533883
SAUSA300_RS03890	saeS	1.44896		-0.91804
SAUSA300_RS03895	saeR	1.33222		-0.91546
SAUSA300_RS03900	saeQ	0.425716		-0.62282
SAUSA300_RS03910	saeP	0.131004		-0.2299
SAUSA300_RS03915	-	1.09318		-0.60383
SAUSA300_RS03920	queE	4.23163		-0.87704
SAUSA300_RS03925	queD	2.3223		-0.74521
SAUSA300_RS03940	queC	2.53331		-0.7233
SAUSA300_RS03950	pabA	2.23207		-0.73006
SAUSA300_RS03960	pabB	2.11218		-0.62114
SAUSA300_RS03965	pabC	0.393766		-0.19266
SAUSA300_RS03985		0		0
SAUSA300_RS03990	-	0.918739		-0.33228
SAUSA300_RS04010	-	1.47383		-0.35417
SAUSA300_RS04015	ltaS	3.52379		-0.70969
SAUSA300_RS04020	-	0.792881		-0.29559
SAUSA300_RS04025	recQ1	1.31735		-0.40915
SAUSA300_RS04040	opuBA	2.44033		0.484761
SAUSA300_RS04045	opuBB	1.84296		0.409265
SAUSA300_RS04050	hisC	0		0.002909
SAUSA300_RS04060	-	2.02083		-0.91868
SAUSA300_RS04065	bmrU	0.11208		-0.14092
SAUSA300_RS04070		0		0
SAUSA300_RS04075	dtpT	3.73201		-0.6007
SAUSA300_RS04080	nrdI	2.4953		0.861916
SAUSA300_RS04085	nrdE	1.90048		0.433848
SAUSA300_RS04090	nrdF	0		-0.03314
SAUSA300_RS04095		0		0
SAUSA300_RS04100	sstA	0		-0.04194
SAUSA300_RS04105	sstB	0		-0.09551
SAUSA300_RS04110	sstC	0		0.128839
SAUSA300_RS04115	sstD	0		0.101509
SAUSA300_RS04120		0.296979		-0.23493
SAUSA300_RS04125	murB	0.507689		-0.19587
SAUSA300_RS15205	-	1.94209		-0.65673
SAUSA300_RS04135	-	1.72647		-0.56601
SAUSA300_RS04155	-	0		0.002924
SAUSA300_RS04160	pepT	1.39155		-0.25218
SAUSA300_RS04165	-	0.32913		0.136747
SAUSA300_RS04175	-	0.101064		0.090291
SAUSA300_RS04180	-	0.229369		0.160209
SAUSA300_RS04185	comFA	3.20801		-0.91393
SAUSA300_RS04190	saHPF	0.30776		0.587956
SAUSA300_RS04195	secA	2.5579		0.462431
SAUSA300_RS04225		0		0
SAUSA300_RS04220		0.362569		-0.15049
SAUSA300_RS04245		0		0
SAUSA300_RS04250	-	1.46697		-0.82254
SAUSA300_RS04255	-	1.58884		-0.38538
SAUSA300_RS04260		0		0
SAUSA300_RS04265	hprK	0.346417		0.221708
SAUSA300_RS04270	lgt	0.152344		0.203815
SAUSA300_RS04280	-	0		0.041545
SAUSA300_RS04290	-	0		-0.01039
SAUSA300_RS04295	-	3.14048		0.734402
SAUSA300_RS04305	-	2.77289		0.646163
SAUSA300_RS04340	whiA	0.631833		-0.17771
SAUSA300_RS04345	clpP	0		0.086288
SAUSA300_RS04350	-	0.918739		0.280156
SAUSA300_RS04355	-	0.282935		0.172284
SAUSA300_RS04360	gapR	2.16998		-0.56427
SAUSA300_RS04365	gapA	1.29594		-0.34339
SAUSA300_RS04370	pgk	0.809115		0.577896
SAUSA300_RS04375	tpiA	0.883151		0.73133
SAUSA300_RS04380	pgm	0.677981		0.578236
SAUSA300_RS04385	eno	0.600965		0.265348
SAUSA300_RS04395	-	2.39325		-0.52848
SAUSA300_RS04400	secG	0		0
SAUSA300_RS04405	est	0.841693		-0.31022
SAUSA300_RS04410	rnr	2.7754		-0.53799
SAUSA300_RS04415	smpB	4.02329		-0.87968
SAUSA300_RS04420	-	1.01788		-0.75854
SAUSA300_RS04425		0		0
SAUSA300_RS04430	-	0.015243		-0.11817
SAUSA300_RS04445	-	1.95009		-0.91582
SAUSA300_RS04460	clfA	0		0.029327
SAUSA300_RS04475	emp	0.961913		-0.63559
SAUSA300_RS04480	-	0.809115		-1.14998
SAUSA300_RS04485	nuc	0.945595		-1.75187
SAUSA300_RS04490	cspC	0		0
SAUSA300_RS04495	-	0		0
SAUSA300_RS04500		0		0
SAUSA300_RS04525		0.258318		-1.35431
SAUSA300_RS04535	-	0		0
SAUSA300_RS04540	-	0		0
SAUSA300_RS04545	ohr	0.308844		0.272542
SAUSA300_RS04550	aroD	0.099111		-0.1409
SAUSA300_RS04555	-	1.36053		0.852832
SAUSA300_RS04560	-	1.28817		0.682169
SAUSA300_RS04565	-	0.205744		-0.20058
SAUSA300_RS04585	gcvH	1.581		-0.63573
SAUSA300_RS04590	-	1.11461		-0.57808
SAUSA300_RS04595	-	2.19928		-0.83708
SAUSA300_RS04600	-	2.48816		-0.93335
SAUSA300_RS04605	metP	0.9862		-1.60547
SAUSA300_RS04610	-	0.254237		-2.35969
SAUSA300_RS04615	-	0		-0.07373
SAUSA300_RS04620	-	0		0
SAUSA300_RS04625	-	0		0.043632
SAUSA300_RS04630	-	0		0
SAUSA300_RS04645	-	0.211552		0.442795
SAUSA300_RS04655	-	0.160867		0.2686
SAUSA300_RS04670	-	0		0
SAUSA300_RS04675	-	0.084794		0.167097
SAUSA300_RS04690	-	0.018999		0.129066
SAUSA300_RS04695	ear	0.213181		-0.62962
SAUSA300_RS04700	-	0		0
SAUSA300_RS04710	-	2.98505		-0.88441
SAUSA300_RS04715	sufC	2.08381		0.493195
SAUSA300_RS04720	sufD	2.16826		0.782075
SAUSA300_RS04725	sufS	2.0027		0.867707
SAUSA300_RS04730	sufU	1.77399		0.834485
SAUSA300_RS04735	sufB	1.66513		0.335933
SAUSA300_RS04755		0		0
SAUSA300_RS04760	mpfB	3.21133		0.93137
SAUSA300_RS04765		0		0
SAUSA300_RS04770	-	3.13091		0.895783
SAUSA300_RS04775	lipA	0.929632		0.330545
SAUSA300_RS04785	-	0.013948		0.079551
SAUSA300_RS04790	-	0.290669		-0.65164
SAUSA300_RS04795	-	0		0.052098
SAUSA300_RS04800	nagD	0.152344		0.154782
SAUSA300_RS04805	-	0.081243		0.094997
SAUSA300_RS04810		0		0
SAUSA300_RS04825		0		0
SAUSA300_RS04830	dltC	0		0
SAUSA300_RS04835	nfu	0		0
SAUSA300_RS04840	-	0.874803		-0.66427
SAUSA300_RS04845	-	0.310332		-0.13714
SAUSA300_RS04855	-	0		0
SAUSA300_RS04860	sufA	1.12195		0.622539
SAUSA300_RS04865	ndh2	4.43563		-0.99822
SAUSA300_RS04870	pepZ	1.67175		0.429806
SAUSA300_RS04875	mnhG	0.614204		-0.33189
SAUSA300_RS04880	mnhF	0.147482		-0.42938
SAUSA300_RS04885	mnhE	0.443246		-0.21047
SAUSA300_RS04890	mnhD	0.15368		-0.07902
SAUSA300_RS04895	mnhC	0		0.015556
SAUSA300_RS04900	mnhB	0.292225		0.211658
SAUSA300_RS04905	mnhA	0.121243		0.083642
SAUSA300_RS04915	kapB	0.408625		-0.29903
SAUSA300_RS04920	ppiB	0.430126		0.166182
SAUSA300_RS04925	-	0.989985		-0.64261
SAUSA300_RS04930	gudB	3.25651		0.748838
SAUSA300_RS04935	glpQ	0.185601		-0.33075
SAUSA300_RS04940	pgi	1.02562		0.318651
SAUSA300_RS04945	-	2.8596		-0.98304
SAUSA300_RS04950	addB	3.45237		0.66094
SAUSA300_RS04960	addA	3.63318		0.928157
SAUSA300_RS04965	-	0.160266		0.081174
SAUSA300_RS04970	cdr	0.80992		0.389087
SAUSA300_RS04975	-	3.77712		0.760798
SAUSA300_RS04980	sufT	0.226906		-0.2203
SAUSA300_RS04990	-	1.88209		-0.8554
SAUSA300_RS04995	clpB	0.141954		0.494183
SAUSA300_RS05000	-	0.425619		-0.76961
SAUSA300_RS05005	-	1.26143		-0.64502
SAUSA300_RS05010	-	0.571821		-0.36377
SAUSA300_RS05020	-	0		0
SAUSA300_RS05025	fabH	0.483999		0.290594
SAUSA300_RS05030	fabF	1.10187		0.450583
SAUSA300_RS15260	opp-3B	0.827509		-1.46988
SAUSA300_RS05040	opp-3C	0.503794		-1.38012
SAUSA300_RS05045	opp-3D	0.382119		-1.0765
SAUSA300_RS05055	opp-3F	0.220876		-0.86206
SAUSA300_RS05070	opp-3A	0.258268		-0.79242
SAUSA300_RS05075	opp-4A	0.508814		-0.81013
SAUSA300_RS05090	opp-4B	2.6469		-0.96667
SAUSA300_RS05095	opp-4C	0.480224		-0.35451
SAUSA300_RS05100	trpS	3.24101		-0.70693
SAUSA300_RS05105	spxA	0.62595		-0.46387
SAUSA300_RS05110	trfA	0.303427		-0.2814
SAUSA300_RS05135		0.145542		-0.1725
SAUSA300_RS05145	pepF	0.109292		-0.09451
SAUSA300_RS05160	yjbH	0.517234		0.315431
SAUSA300_RS05165	yjbI	1.14837		0.403303
SAUSA300_RS05170	-	0.855196		-0.28373
SAUSA300_RS05175	-	0.358419		0.221645
SAUSA300_RS05190	relQ	1.52754		0.328255
SAUSA300_RS05210	ppnK	0.358419		0.11101
SAUSA300_RS05215	-	0.09036		0.086548
SAUSA300_RS05220	mgtE	0.965275		0.343633
SAUSA300_RS05225	cpaA	0.295104		0.146863
SAUSA300_RS05230	fabI	1.26086		-0.37468
SAUSA300_RS05235	-	0.343356		-0.86069
SAUSA300_RS05240	-	1.99431		-0.80007
SAUSA300_RS05245	-	1.16917		-0.44233
SAUSA300_RS05250	ltaA	2.59064		-0.39579
SAUSA300_RS05255	ugtP	1.42941		-0.33795
SAUSA300_RS05280	murE	2.59836		-0.46614
SAUSA300_RS05285	-	0		0
SAUSA300_RS05290	prfC	3.92188		-0.62734
SAUSA300_RS05295	htrA2	4.18768		-0.96738
SAUSA300_RS05300	ktrD	4.80277		-0.94593
SAUSA300_RS05305	-	0.781779		-0.25283
SAUSA300_RS05310	trnaS	0		0
SAUSA300_RS05315	trnaN	0		0
SAUSA300_RS05325	-	0		0
SAUSA300_RS05330	lplA1	1.16044		0.923848
SAUSA300_RS05340	-	0		0
SAUSA300_RS05345	-	2.51289		-0.77565
SAUSA300_RS05365	-	0		0
SAUSA300_RS05370		0		0
SAUSA300_RS05405	-	0.932617		-1.25057
SAUSA300_RS05410	-	0.154905		-0.52979
SAUSA300_RS05415	-	0.981068		-1.24816
SAUSA300_RS05420	-	0.096842		0.406743
SAUSA300_RS05425	tarM	0.932617		-0.58648
SAUSA300_RS05435	-	1.4048		-0.60741
SAUSA300_RS05440		0		0
SAUSA300_RS05460		0		0
SAUSA300_RS05480	-	1.1371		0.566952
SAUSA300_RS05485	menA	3.68578		-0.78633
SAUSA300_RS05495	menH	2.06222		0.862629
SAUSA300_RS05500	menB	0.272543		0.224002
SAUSA300_RS05505	sspC	0.376872		-0.79751
SAUSA300_RS05510	sspB	0.483999		-0.99146
SAUSA300_RS05530	sspA	0.268719		-0.85906
SAUSA300_RS05580		0		0
SAUSA300_RS05585	atl	0.291824		-0.27987
SAUSA300_RS05590	-	1.40534		-0.97995
SAUSA300_RS05600	qoxD	0.786215		-0.5841
SAUSA300_RS05605	qoxC	1.13098		-0.4991
SAUSA300_RS05610	qoxB	1.18133		-0.53622
SAUSA300_RS05620	qoxA	2.20456		-0.67632
SAUSA300_RS05630		0		0
SAUSA300_RS05635	folD	2.08528		0.647601
SAUSA300_RS05640	purS	0.353417		-2.433
SAUSA300_RS05645	purQ	0.871396		-1.05267
SAUSA300_RS05650	purL	0.49617		-0.68706
SAUSA300_RS05655	purF	0.503814		-0.58609
SAUSA300_RS05660	purM	0.218031		-0.29124
SAUSA300_RS05670	purN	1.38105		-0.79291
SAUSA300_RS05715	purH	1.31452		-0.53275
SAUSA300_RS05720	purD	3.25345		-0.85936
SAUSA300_RS05740	thiX	1.89295		-0.59436
SAUSA300_RS05750	thiW	3.60906		-0.96337
SAUSA300_RS05755		0		0
SAUSA300_RS05760	-	0.064759		-0.04125
SAUSA300_RS05765	-	0.912458		0.452009
SAUSA300_RS05775	ptsH	0		-0.05055
SAUSA300_RS05785	ptsI	0.34338		-0.12366
SAUSA300_RS05790	-	0		0
SAUSA300_RS05795	cydA	0.79901		-0.76732
SAUSA300_RS05800	cydB	0.663844		-0.80225
SAUSA300_RS05805	ktrA	2.11063		-0.99504
SAUSA300_RS05810	rnjA	1.05651		0.245652
SAUSA300_RS05835	rpoY	0		0
SAUSA300_RS05840		0		0
SAUSA300_RS05845	def	0.450612		-0.21868
SAUSA300_RS05850	-	0.011345		0.06248
SAUSA300_RS05855	pdhD	2.66823		0.814735
SAUSA300_RS05860	-	1.01616		-0.68129
SAUSA300_RS05865	-	0.844618		-0.36697
SAUSA300_RS05870	mntH	1.32036		-0.68165
SAUSA300_RS05875	-	0.615745		0.511325
SAUSA300_RS05880	imp	0.052647		-0.04302
SAUSA300_RS05885	-	0		0
SAUSA300_RS05890	-	0		0
SAUSA300_RS05895	-	0.401535		-0.27954
SAUSA300_RS05925	ctaA	3.79355		-0.80406
SAUSA300_RS05930	-	0.370342		-0.1537
SAUSA300_RS05935	-	0		-0.0436
SAUSA300_RS05940	-	0		0
SAUSA300_RS05945	-	1.96851		-0.75689
SAUSA300_RS05955	rsmD	1.78499		-0.54848
SAUSA300_RS05960	coaD	1.72489		-0.64357
SAUSA300_RS05965	rpmF	0		0
SAUSA300_RS05975		0		0
SAUSA300_RS05980	-	1.83341		-0.38359
SAUSA300_RS06000	pheS	0.553544		0.239893
SAUSA300_RS06005	pheT	0.039892		0.056813
SAUSA300_RS06010	zapA	0.089734		-0.74232
SAUSA300_RS06015	-	0.08449		0.20832
SAUSA300_RS06020	polX	2.25905		0.838086
SAUSA300_RS06025	trxA	0.342011		0.331324
SAUSA300_RS06030		0		0
SAUSA300_RS06035	uvrC	1.44687		0.48311
SAUSA300_RS06040	sdhC	0.387083		-0.35236
SAUSA300_RS06045	sdhA	0		-0.00597
SAUSA300_RS06060	sdhB	0.498414		-0.4055
SAUSA300_RS06065	murI	1.01616		0.337422
SAUSA300_RS06070	-	0		0.025473
SAUSA300_RS06075	-	0.122635		-0.17542
SAUSA300_RS06080		0		0
SAUSA300_RS06090	ecb	0.888507		-2.03158
SAUSA300_RS06095		0		0
SAUSA300_RS06100		0		0
SAUSA300_RS06105	-	0		0
SAUSA300_RS06110	hla	0.848832		-0.9231
SAUSA300_RS06115		0		0
SAUSA300_RS06145		0		0
SAUSA300_RS06150	ssl12	1.92118		-0.86795
SAUSA300_RS06155	ssl14	1.81666		-0.96551
SAUSA300_RS06170	argF	0.907299		-0.48028
SAUSA300_RS06175	arcC1	1.83341		-0.77195
SAUSA300_RS06180	-	2.4655		-0.63155
SAUSA300_RS06185		0		0
SAUSA300_RS06190	eta	0.894887		-0.4405
SAUSA300_RS06195		0		0
SAUSA300_RS06200	trnaR	0		0
SAUSA300_RS06205	psmβ1	0		0
SAUSA300_RS06210	psmβ2	0		0
SAUSA300_RS06220	-	0		-0.04492
SAUSA300_RS06230	-	0.504539		0.424966
SAUSA300_RS06235	bshC	0.758501		0.387605
SAUSA300_RS06240	mraY	1.16272		-0.6349
SAUSA300_RS06245	murD	0.402401		-0.32428
SAUSA300_RS06250	divIB	0		-0.05172
SAUSA300_RS06255	ftsA	0.468129		-0.19248
SAUSA300_RS06260	ftsZ	2.53357		-0.44623
SAUSA300_RS06265	-	0.399112		0.135895
SAUSA300_RS06270	-	2.23207		-0.61083
SAUSA300_RS06275	sepF	1.59058		-0.47749
SAUSA300_RS06280	-	1.91146		-0.63596
SAUSA300_RS06285	-	1.65963		-0.88972
SAUSA300_RS06290	-	3.21762		-0.86735
SAUSA300_RS06295	ileS	1.73584		-0.49822
SAUSA300_RS06300	-	0.043306		0.068469
SAUSA300_RS06315		0		0
SAUSA300_RS06320	pyrB	0.955089		-1.59851
SAUSA300_RS06325	pyrC	0.837389		-1.40019
SAUSA300_RS06330	carA	0.371196		-0.83782
SAUSA300_RS06335	carB	0.56629		-0.92129
SAUSA300_RS06340	pyrF	0.846556		-1.14183
SAUSA300_RS06345	-	0		0
SAUSA300_RS06350	-	2.11775		-0.72891
SAUSA300_RS06355	rqcH	0.590945		0.300588
SAUSA300_RS06360	rpoZ	0		0
SAUSA300_RS06365	coaBC	2.32885		0.861081
SAUSA300_RS06370		0		0
SAUSA300_RS06375	def2	1.47263		-0.5722
SAUSA300_RS06380	fmt	1.98986		-0.47955
SAUSA300_RS06395	sun	2.48528		-0.53699
SAUSA300_RS06400	rlmN	2.90966		-0.57539
SAUSA300_RS06405	stp1	1.47383		-0.52597
SAUSA300_RS06410	pknB	4.34955		-0.7174
SAUSA300_RS06415	rsgA	0.313053		-0.13046
SAUSA300_RS06420	cfxE	0.784116		-0.22405
SAUSA300_RS06425	thiN	0.800939		-0.23226
SAUSA300_RS06440	rpmB	0		0
SAUSA300_RS06445	recG	4.55279		0.84394
SAUSA300_RS06450	fapR	1.6989		-0.50386
SAUSA300_RS06455	plsX	0.686523		-0.33167
SAUSA300_RS06460	fabD	0.559416		-0.19613
SAUSA300_RS06465	fabG	1.03991		-0.3483
SAUSA300_RS06470	acpP	0		0
SAUSA300_RS06475	rnc	0.07491		-0.15757
SAUSA300_RS06495	smc	0		0.037451
SAUSA300_RS06500	ftsY	0.568012		0.549583
SAUSA300_RS06510	-	0.258989		0.447816
SAUSA300_RS06515	ffh	0.411		-0.16846
SAUSA300_RS06525	-	3.23002		-0.77045
SAUSA300_RS06530	rbgA	0.054729		0.088699
SAUSA300_RS06535	rnhB	0.387075		0.248687
SAUSA300_RS06570	lytN	0.075894		0.170345
SAUSA300_RS06580	fmhC	1.19363		-0.68737
SAUSA300_RS06585	dprA	2.06222		-0.79418
SAUSA300_RS06590	topA	2.32297		-0.71433
SAUSA300_RS06595	gid	2.63373		-0.83124
SAUSA300_RS06600	xerC	0.485602		-0.45928
SAUSA300_RS06605	hslV	0		-0.00887
SAUSA300_RS06610	hslU	0.081243		-0.14972
SAUSA300_RS06615	codY	0.455506		-0.37735
SAUSA300_RS06620		0		0
SAUSA300_RS06630	rpsB	1.33222		-0.78066
SAUSA300_RS06635		0		0
SAUSA300_RS06640	tsf	0.60926		-0.25919
SAUSA300_RS06645	pyrH	0.263551		0.280728
SAUSA300_RS06650	frr	0.051784		-0.10257
SAUSA300_RS06655	uppS	2.32254		-0.75247
SAUSA300_RS06660	cdsA	2.69928		-0.87676
SAUSA300_RS06665	rasP	0.037134		0.091494
SAUSA300_RS06685	proS	0		-0.01929
SAUSA300_RS06690	polC	0		-0.02342
SAUSA300_RS06710	rimP	0		0.011253
SAUSA300_RS06720	nusA	0.018999		0.061655
SAUSA300_RS06725	-	0.164574		0.388218
SAUSA300_RS06730	rplGA	0.116291		0.162066
SAUSA300_RS06740	infB	0.436026		-0.19581
SAUSA300_RS06745	rbfA	0.844724		-0.52398
SAUSA300_RS06750	truB	1.60299		0.70464
SAUSA300_RS06760	pnpA	1.94321		-0.39126
SAUSA300_RS06770	rnjB	0.743028		0.167813
SAUSA300_RS06785	spoIIIE	0.861981		0.294962
SAUSA300_RS06790	-	0.113038		0.117257
SAUSA300_RS06805	-	0.248944		-0.15306
SAUSA300_RS06815	-	0		-0.02003
SAUSA300_RS06820	-	0.232485		-0.11136
SAUSA300_RS06825	-	0.258268		-0.13038
SAUSA300_RS06835	-	0.96025		-0.23639
SAUSA300_RS06840	pgsA	1.40464		-0.38976
SAUSA300_RS06845	cinA	1.27726		0.559583
SAUSA300_RS06850	recA	1.647		0.560246
SAUSA300_RS06860	rny	0.379927		-0.22793
SAUSA300_RS06870	-	0		0
SAUSA300_RS06875	-	3.2591		0.731095
SAUSA300_RS06880	-	0.019561		-0.07475
SAUSA300_RS06885	miaB	4.11354		-0.7576
SAUSA300_RS06890	-	3.98651		-0.86243
SAUSA300_RS06895	-	4.12589		-0.84206
SAUSA300_RS06905	mutS	3.44304		-0.99318
SAUSA300_RS06910	mutL	2.89786		-0.79262
SAUSA300_RS06915	glpK	0		0.078621
SAUSA300_RS06935	glpD	0.45151		0.299837
SAUSA300_RS06940	-	4.10583		-0.95286
SAUSA300_RS06945	miaA	3.73201		-0.93739
SAUSA300_RS06950	hfq	0		0
SAUSA300_RS06955	bsaA	0.359106		0.321425
SAUSA300_RS06965	hflX	0.883111		-0.35568
SAUSA300_RS06990	-	2.88697		-0.71425
SAUSA300_RS06995		0		0
SAUSA300_RS07000	-	0		0
SAUSA300_RS07005	-	0		0
SAUSA300_RS07010		0		0
SAUSA300_RS07015	-	0		0
SAUSA300_RS07020	-	0		0
SAUSA300_RS07025	-	0		0
SAUSA300_RS07030	-	1.63888		-0.91272
SAUSA300_RS07035	-	0		0
SAUSA300_RS07045		0		0
SAUSA300_RS07055		0		0
SAUSA300_RS07060	-	0		0
SAUSA300_RS07080	-	0		0
SAUSA300_RS07085	-	1.1573		-0.56887
SAUSA300_RS07090	-	0		0
SAUSA300_RS07095	cls1	2.00667		-0.55367
SAUSA300_RS07100	-	1.18858		-0.89607
SAUSA300_RS07110	-	0.774956		-0.38638
SAUSA300_RS07130	-	1.70998		-0.5956
SAUSA300_RS07135	-	2.02957		-0.59789
SAUSA300_RS07140	-	0		0
SAUSA300_RS07145	-	0.405331		-0.20606
SAUSA300_RS07150	-	1.68589		-0.89448
SAUSA300_RS07160	thrD	0.800883		-1.66725
SAUSA300_RS07165	hom	0.509203		-1.02609
SAUSA300_RS07180	thrC	0.371409		-0.87592
SAUSA300_RS07185	thrB	0.464899		-1.06557
SAUSA300_RS07190	-	0.330792		-0.29573
SAUSA300_RS07195	-	1.13156		-0.92606
SAUSA300_RS07200		0		0
SAUSA300_RS07205	rpmG2	0		0
SAUSA300_RS07230	rpsN2	1.18954		-0.77539
SAUSA300_RS07235	lexA	0.591719		0.478663
SAUSA300_RS07240		0		0
SAUSA300_RS07245	-	0		0
SAUSA300_RS07250	tkt	3.32827		0.657502
SAUSA300_RS07255	-	0		0
SAUSA300_RS07260		0		0
SAUSA300_RS07265	-	1.07432		-0.5527
SAUSA300_RS07280	sbcD	0.014421		0.081701
SAUSA300_RS07290	sbcC	0.016267		-0.07532
SAUSA300_RS07295	opuD1	2.7909		-0.94134
SAUSA300_RS07300	-	0.605852		-0.26559
SAUSA300_RS07310	parE	1.16453		-0.35481
SAUSA300_RS07315	parC	1.51237		-0.29552
SAUSA300_RS07320	glcT	0.711954		-0.32256
SAUSA300_RS07325		0		0
SAUSA300_RS07330	cozEb	1.45983		-0.39359
SAUSA300_RS07335	mprF	3.25345		-0.67104
SAUSA300_RS07340	msrA2	0.319216		0.15207
SAUSA300_RS07345	dmpI	0		0
SAUSA300_RS07350	umuC	0.059955		0.155498
SAUSA300_RS07355	tyrA	0.195663		0.207831
SAUSA300_RS07360	-	1.20898		-0.36088
SAUSA300_RS07365	trpG	0.676983		-1.37187
SAUSA300_RS07370	trpC	0.036683		-0.53927
SAUSA300_RS07375	trpF	0.14681		-0.8942
SAUSA300_RS07380	trpB	0.204946		-0.70059
SAUSA300_RS07385	trpA	0.681295		-0.47473
SAUSA300_RS07390	femA	0.966635		0.246774
SAUSA300_RS07395	femB	0.453799		0.160204
SAUSA300_RS07405	-	0.483999		-0.36156
SAUSA300_RS07410	opp-2F	1.81953		-0.86253
SAUSA300_RS07415	opp-2D	0.935717		-0.83973
SAUSA300_RS07420		0		0
SAUSA300_RS07430	-	0.994981		-0.56007
SAUSA300_RS07435	-	1.03896		0.347464
SAUSA300_RS07440	phoU	3.12906		-0.74952
SAUSA300_RS07445	pstB	2.538		-0.80664
SAUSA300_RS07460	pstA	0.54616		-0.44228
SAUSA300_RS07465	pstS	0.715006		-0.7899
SAUSA300_RS07470	lysC	0.460666		-1.60012
SAUSA300_RS07475	asd	0.263083		-1.25135
SAUSA300_RS07485	dapA	0.088085		-0.65423
SAUSA300_RS07490	dapB	0.093294		-0.6511
SAUSA300_RS07495	dapD	0.05769		-0.48362
SAUSA300_RS07500	dapI	0.086744		-0.48017
SAUSA300_RS07505	alr2	0.05769		-0.3852
SAUSA300_RS07510	lysA	0.443458		0.4074
SAUSA300_RS07515	msa	0.963879		-1.16926
SAUSA300_RS07520	cspA	0		0
SAUSA300_RS07525	-	0.179085		0.246496
SAUSA300_RS07530	xpaC	2.08062		0.654714
SAUSA300_RS07535	-	1.52208		0.480632
SAUSA300_RS07540	-	2.91709		0.538061
SAUSA300_RS07545	-	2.82535		0.678389
SAUSA300_RS07555	-	0		0
SAUSA300_RS07560	-	2.15979		0.730898
SAUSA300_RS07565	sucB	1.20829		0.872098
SAUSA300_RS07570	arlS	1.43364		-0.9546
SAUSA300_RS07575		0		0
SAUSA300_RS07580		0		0
SAUSA300_RS07585	-	0.131256		0.166053
SAUSA300_RS07600	pgpB	2.03279		-0.62996
SAUSA300_RS07605	murG	2.79258		-0.7377
SAUSA300_RS07610	-	2.8642		-0.75581
SAUSA300_RS07615	ctpA	2.02957		-0.53287
SAUSA300_RS07620	-	0		0
SAUSA300_RS07630	crr	1.64414		0.87132
SAUSA300_RS07635	fakB2	1.16258		0.379324
SAUSA300_RS07640	dfrA	1.09466		0.389786
SAUSA300_RS07650	thyA	0.945941		0.256332
SAUSA300_RS07660	-	1.64017		0.371056
SAUSA300_RS07665	cvfC	3.58913		0.627535
SAUSA300_RS07670	-	0		0
SAUSA300_RS07675		0		0
SAUSA300_RS07680	rnhA	0		0.051056
SAUSA300_RS07685	ebh	0.046848		-0.14912
SAUSA300_RS07695	norB	3.18131		-0.86989
SAUSA300_RS07700	-	1.95009		-0.95092
SAUSA300_RS07705	ilvA1	0.507689		-0.66083
SAUSA300_RS07715	ald1	0.181281		-0.47079
SAUSA300_RS07720	-	3.48314		-0.71754
SAUSA300_RS07725	dynA	2.7398		-0.67607
SAUSA300_RS07730	-	1.41798		-0.96179
SAUSA300_RS07735	gpsB	0.450612		-0.29011
SAUSA300_RS07740	-	0.392063		0.149942
SAUSA300_RS07750	-	0.040777		0.150791
SAUSA300_RS07760		0		0
SAUSA300_RS07765	recU	1.20898		-0.66969
SAUSA300_RS07770	pbp2	2.15052		-0.57607
SAUSA300_RS07775	-	0.543815		0.393775
SAUSA300_RS07780	nth	1.10225		0.494803
SAUSA300_RS07785	dnaD	0.986201		0.603427
SAUSA300_RS07795	asnC	2.35384		-0.39475
SAUSA300_RS07805	dinG	0.853356		0.282277
SAUSA300_RS07810	birA	2.48528		0.568488
SAUSA300_RS07815	papS	2.59836		0.732185
SAUSA300_RS07820	bshA	2.63583		0.858544
SAUSA300_RS07825	-	0.755744		0.778605
SAUSA300_RS07830	-	0		0.056335
SAUSA300_RS07835	-	1.02509		-0.69702
SAUSA300_RS07850	-	1.19641		-0.5979
SAUSA300_RS07855	-	2.00633		-0.31189
SAUSA300_RS07865	aroA	0.070366		-0.06929
SAUSA300_RS07870	aroB	0		0.063309
SAUSA300_RS07875	aroC	0.029904		0.081136
SAUSA300_RS07880		0		0
SAUSA300_RS07885	ndk	2.09536		-0.73768
SAUSA300_RS07890	hepT	0.839199		-0.31389
SAUSA300_RS07895	ubiE	1.13533		-0.44246
SAUSA300_RS07900	-	0.620485		-0.3438
SAUSA300_RS07905	hup	0.628761		-1.28772
SAUSA300_RS07915	gpsA	4.01556		-0.73395
SAUSA300_RS07925	engA	4.2867		-0.90111
SAUSA300_RS07930	rpsA	0.247494		0.173945
SAUSA300_RS07935		0		0
SAUSA300_RS07940	-	0		0
SAUSA300_RS07945	cmk	1.43036		-0.59542
SAUSA300_RS07950	ansA	2.39898		-0.55148
SAUSA300_RS07955	-	0.82462		0.73398
SAUSA300_RS07965		0		0
SAUSA300_RS07970	ebpS	1.40464		0.353048
SAUSA300_RS07980	recQ2	0.912458		0.234585
SAUSA300_RS07985	-	1.64758		-0.976
SAUSA300_RS07990	fer	0		0
SAUSA300_RS07995	ribU	0.24905		0.3123
SAUSA300_RS08000	-	0		0
SAUSA300_RS08005	-	0.574049		-0.46537
SAUSA300_RS08010	-	0		0
SAUSA300_RS08015	-	0.517174		-0.67515
SAUSA300_RS08020	-	0.533768		-1.00409
SAUSA300_RS08025	-	0		0
SAUSA300_RS08030		0.029904		-0.45707
SAUSA300_RS08035	lukS-PV	0.10267		-0.79462
SAUSA300_RS08040	-	0.963879		-4.24293
SAUSA300_RS08045	-	0.858531		-1.47659
SAUSA300_RS08050	-	0		0
SAUSA300_RS08055	-	0.77277		-1.18866
SAUSA300_RS08070	-	0.468211		-0.4139
SAUSA300_RS08075	-	2.02957		-0.76542
SAUSA300_RS08080	-	0		0.263644
SAUSA300_RS08090		0		-0.02375
SAUSA300_RS08100	-	0		0
SAUSA300_RS08105	-	0.38633		-2.43307
SAUSA300_RS08110	-	0.220876		-0.34526
SAUSA300_RS08115	-	0		-0.16914
SAUSA300_RS08120		0.720611		-0.93521
SAUSA300_RS08125	-	0.961551		-0.90446
SAUSA300_RS08135	-	0.288399		-0.61964
SAUSA300_RS08140	-	0.940013		-3.81359
SAUSA300_RS08145	-	0.310008		-0.57878
SAUSA300_RS08150	-	0.571821		-0.40577
SAUSA300_RS08155	-	0.665115		-3.2809
SAUSA300_RS08160	-	0.424028		1.96375
SAUSA300_RS08180		0.142928		0.184113
SAUSA300_RS08200	-	1.44687		-0.47103
SAUSA300_RS08210	-	0.252783		-2.42453
SAUSA300_RS08215		0		0
SAUSA300_RS08220		0.498324		-0.28754
SAUSA300_RS08225	-	0		0
SAUSA300_RS08230	rinB	0		0
SAUSA300_RS08235	-	0		0
SAUSA300_RS08240	-	0		0
SAUSA300_RS08245	-	0		0
SAUSA300_RS08250	-	0.099984		-0.51764
SAUSA300_RS08255		0		0
SAUSA300_RS08260	-	0		0
SAUSA300_RS08265		0		0
SAUSA300_RS08275	-	0		0
SAUSA300_RS08280	-	0		0
SAUSA300_RS08285	-	0.043435		-0.20344
SAUSA300_RS08290	-	0.558868		-0.98324
SAUSA300_RS08295	-	0.227013		-0.55929
SAUSA300_RS08300	-	0		0.168875
SAUSA300_RS08305	-	0		0
SAUSA300_RS08310		0		0.143437
SAUSA300_RS08315	-	0		0.088548
SAUSA300_RS08325		0		0
SAUSA300_RS08330	-	0.075894		-0.53523
SAUSA300_RS08335	-	0		0
SAUSA300_RS08340	-	0		0
SAUSA300_RS08345	-	0		0
SAUSA300_RS08350	-	1.02698		-0.60651
SAUSA300_RS08355	-	1.99587		-0.60773
SAUSA300_RS08360	-	1.47664		-0.59385
SAUSA300_RS08365		3.38316		-0.9045
SAUSA300_RS08370		0		0
SAUSA300_RS08375	-	1.67998		-0.45335
SAUSA300_RS08380	int1	1.85404		-0.72089
SAUSA300_RS08385	-	2.20166		-0.79733
SAUSA300_RS08390	srrB	0.330637		-0.11105
SAUSA300_RS08395	srrA	0.371409		-0.16198
SAUSA300_RS08400	rluB	0.292963		-0.16088
SAUSA300_RS08405	scpB	1.5234		-0.44678
SAUSA300_RS08410	scpA	2.45564		-0.56689
SAUSA300_RS08420	-	0.769773		-0.47022
SAUSA300_RS08425	xerD	1.31452		0.492158
SAUSA300_RS08435	fur	0.235821		-0.23169
SAUSA300_RS08440	-	1.02693		0.270044
SAUSA300_RS08445		0		0
SAUSA300_RS08450	-	1.56985		-0.3766
SAUSA300_RS08455	proC	0.601459		-0.27918
SAUSA300_RS08460	rnz	2.55833		-0.6556
SAUSA300_RS08465	zwf	3.12496		0.759469
SAUSA300_RS08470	-	0.122368		-0.06893
SAUSA300_RS08475	malA	0.270058		0.138011
SAUSA300_RS08480	malR	0		0.028778
SAUSA300_RS08485		0		0
SAUSA300_RS08490	-	0.713802		-0.41521
SAUSA300_RS08505	gnd	2.98119		0.706344
SAUSA300_RS08515	-	0		0
SAUSA300_RS08520	-	0.803388		-0.25161
SAUSA300_RS08525	-	0.180359		-0.21023
SAUSA300_RS08530	bmfBB	1.65371		-0.2987
SAUSA300_RS08535	bfmBAB	0.220876		-0.09404
SAUSA300_RS08540	bfmBAA	0.063525		0.080549
SAUSA300_RS08545	lpdA	0.235611		0.171716
SAUSA300_RS08550	recN	0.132591		0.10897
SAUSA300_RS08555	argR	0.650269		-0.30891
SAUSA300_RS08560	ispA	2.701		-0.40606
SAUSA300_RS08565	xseB	0		0
SAUSA300_RS08570	xseA	1.21345		-0.27105
SAUSA300_RS08575	nusB	0.452913		-0.31441
SAUSA300_RS08580	-	0.658356		-0.27935
SAUSA300_RS08585	accC	2.43937		-0.61909
SAUSA300_RS08590	accB	2.62818		-0.85841
SAUSA300_RS08595		1.6989		-0.50824
SAUSA300_RS08600		2.02556		-0.55625
SAUSA300_RS08605	-	1.64473		-0.70058
SAUSA300_RS08610	-	0		-0.00505
SAUSA300_RS08615	-	1.79926		-0.96444
SAUSA300_RS08620	-	1.41102		-0.93596
SAUSA300_RS08625	-	1.05038		-0.93241
SAUSA300_RS08630	-	0.353757		-3.281
SAUSA300_RS08635	-	0.679791		-0.62485
SAUSA300_RS08645	-	1.88055		-0.96416
SAUSA300_RS08650	-	0.660041		-0.85176
SAUSA300_RS08655	-	0.37653		-0.42722
SAUSA300_RS08660		0.564853		-1.07561
SAUSA300_RS08665	efp	2.91776		-0.75041
SAUSA300_RS08670	pepQ2	2.38066		0.810225
SAUSA300_RS08675	-	1.1993		-0.57949
SAUSA300_RS08680	-	0		0
SAUSA300_RS08685	lipM	0.094883		-0.08235
SAUSA300_RS08690	-	1.36134		-0.6045
SAUSA300_RS08695	aroK	0.558909		-0.45654
SAUSA300_RS08700		0		0
SAUSA300_RS08705		0.0833		-0.76837
SAUSA300_RS08710	comGD	0.886271		-0.95386
SAUSA300_RS08715	comGB	2.11063		-0.74678
SAUSA300_RS08735	comGA	0.989663		-0.49061
SAUSA300_RS08740	-	1.80708		-0.41514
SAUSA300_RS08750	-	0.46071		-0.2977
SAUSA300_RS08760	glk	0.201219		0.18428
SAUSA300_RS08765	-	0		0
SAUSA300_RS08775	-	0.094551		0.114103
SAUSA300_RS08780	-	2.35819		-0.60613
SAUSA300_RS08785	rpmG	0		0
SAUSA300_RS08790	pbp3	0.618477		-0.14848
SAUSA300_RS08800	sodA	2.18538		0.795043
SAUSA300_RS08805	zur	2.45686		-0.90319
SAUSA300_RS08810	znuC	2.66355		-0.7595
SAUSA300_RS08815	nfo	2.85851		-0.65249
SAUSA300_RS08820	cshB	2.7398		-0.68607
SAUSA300_RS08825	-	0.582047		-0.2592
SAUSA300_RS08830	trmK	0.248922		-0.19293
SAUSA300_RS08835	sigA	0.882779		-0.37298
SAUSA300_RS08840	dnaG	0		0.047788
SAUSA300_RS08850	-	0.87965		0.282611
SAUSA300_RS08855	ccpN	1.69144		0.549133
SAUSA300_RS08870	recO	0.400964		0.233164
SAUSA300_RS08880	era	1.89185		0.542173
SAUSA300_RS08895	cdd	1.38124		0.512182
SAUSA300_RS08900	dgkA	1.05036		0.476861
SAUSA300_RS08905	ybeY	1.02929		0.31019
SAUSA300_RS08910	phoH	0.791861		0.181389
SAUSA300_RS08915	-	3.17456		0.484096
SAUSA300_RS08925	-	1.3095		0.442409
SAUSA300_RS08930	-	2.2508		0.469161
SAUSA300_RS08935	rpsU	0		0
SAUSA300_RS08940	mtaB	3.09806		-0.81306
SAUSA300_RS15380	rsmE	1.23764		-0.5823
SAUSA300_RS08975	prmA	0.148556		0.267769
SAUSA300_RS08980	dnaJ	0.912087		1.0782
SAUSA300_RS08985	dnaK	0.217698		0.432661
SAUSA300_RS08990	grpE	0.207572		0.505911
SAUSA300_RS08995	hrcA	0.092123		0.371117
SAUSA300_RS09000	hemN	0.584283		-0.35383
SAUSA300_RS09005	lepA	2.55489		-0.54376
SAUSA300_RS09010	rpsT	0		0
SAUSA300_RS09015	comEC	0.966386		-0.65593
SAUSA300_RS09020	comEB	0.053683		0.053142
SAUSA300_RS09025	comEA	0.657071		-0.2478
SAUSA300_RS09035	-	0.958175		-0.31128
SAUSA300_RS09040	rsfS	0.515847		-0.19908
SAUSA300_RS09045	-	1.05038		-0.3273
SAUSA300_RS09050	nadD	0.446152		-0.23616
SAUSA300_RS09055	-	0		0.016761
SAUSA300_RS09060	aroE	0.165172		-0.15901
SAUSA300_RS09065	-	0.109379		-0.12847
SAUSA300_RS09075	-	0.379967		-0.25494
SAUSA300_RS09080	mtnN	0.878608		-0.40357
SAUSA300_RS09085		0.059955		-0.23377
SAUSA300_RS09100	-	0.152194		-0.32958
SAUSA300_RS09105	-	0.482648		-0.31602
SAUSA300_RS09110	pxpA	0		-0.01032
SAUSA300_RS09115	-	0.315373		0.324862
SAUSA300_RS09130	-	0.622898		0.84399
SAUSA300_RS09140	-	0.231524		0.321469
SAUSA300_RS09145	-	0		-0.01333
SAUSA300_RS09150	greA	0.946637		-0.44013
SAUSA300_RS09170	udk	0.634751		-0.26664
SAUSA300_RS09175	-	0.119179		0.127977
SAUSA300_RS09180	-	0.309274		0.279927
SAUSA300_RS09185	-	0.215667		-0.26038
SAUSA300_RS09205	-	0		0.092005
SAUSA300_RS09210	-	0.160867		0.119816
SAUSA300_RS09215	-	0.173584		0.79768
SAUSA300_RS09220	alaS	3.3024		0.87994
SAUSA300_RS09225	recD2	1.45721		-0.38707
SAUSA300_RS09230	-	0.758501		-0.25309
SAUSA300_RS09235	mnmA	0.876405		0.22387
SAUSA300_RS09240	iscS	0.789912		0.233977
SAUSA300_RS09245	-	2.26909		0.787729
SAUSA300_RS09250	-	0		0
SAUSA300_RS09255	csbD	0		0
SAUSA300_RS09260	cymR	0.299001		-0.17687
SAUSA300_RS09265	rarA	1.82382		-0.51748
SAUSA300_RS09270	tcdA	1.33578		-0.47735
SAUSA300_RS09275		0		0
SAUSA300_RS09290	aspS	1.87878		-0.41013
SAUSA300_RS09295	hisS	0.126765		-0.11721
SAUSA300_RS09300	lytH	2.1588		-0.58062
SAUSA300_RS09305	dtd	1.19572		-0.30065
SAUSA300_RS09310	relA	1.14543		-0.25966
SAUSA300_RS09315	apt	2.38352		-0.57224
SAUSA300_RS09320	recJ	3.15183		-0.5434
SAUSA300_RS09340	secDF	3.89145		-0.86688
SAUSA300_RS09350	yajC	0.052368		-0.46366
SAUSA300_RS09355	tgt	0.160867		-0.28314
SAUSA300_RS09360	queA	0		0.064359
SAUSA300_RS09365	ruvB	0.044721		0.124133
SAUSA300_RS09370	ruvA	0		-0.03771
SAUSA300_RS09375	thrR	0.122204		-0.19275
SAUSA300_RS09400	obgE	0.405857		-0.28457
SAUSA300_RS09455	mreD	1.22365		-0.58201
SAUSA300_RS09470	mreC	1.40766		-0.57747
SAUSA300_RS09475		0		0
SAUSA300_RS09490	-	0.482648		-0.64939
SAUSA300_RS09510	radC	0.440612		-0.66407
SAUSA300_RS09515	comC	1.29555		-0.98552
SAUSA300_RS09520	folC	4.8392		-0.80114
SAUSA300_RS09525	valS	2.90193		-0.62317
SAUSA300_RS09530	tag	2.3064		-0.79144
SAUSA300_RS09535	-	2.11967		0.60894
SAUSA300_RS09540		0		0
SAUSA300_RS09550	hemL	1.66447		0.575568
SAUSA300_RS09570	hemB	1.37964		0.704785
SAUSA300_RS09580	hemD	1.91554		0.800941
SAUSA300_RS09585	hemC	1.18855		-0.27903
SAUSA300_RS09595	hemX	0.963606		-0.26833
SAUSA300_RS09600	hemA	2.7781		-0.66962
SAUSA300_RS09605	engB	1.56922		-0.48807
SAUSA300_RS09610	clpX	0.946929		-0.48971
SAUSA300_RS09615	tig	1.6725		-0.56699
SAUSA300_RS09620		0		0
SAUSA300_RS15410	-	1.95877		-0.62741
SAUSA300_RS09640	-	1.37146		-0.53168
SAUSA300_RS09645	rpmI	0		0
SAUSA300_RS09650	lysP	1.34466		-0.9019
SAUSA300_RS09655		0		0
SAUSA300_RS09660	dnaI	1.44463		-0.39479
SAUSA300_RS09670	dnaB	1.7958		-0.35308
SAUSA300_RS09680	nrdR	1.33733		-0.47281
SAUSA300_RS09685	gapB	3.73761		-0.99065
SAUSA300_RS09695	coaE	1.67877		0.794146
SAUSA300_RS09700	polA	3.2554		0.957309
SAUSA300_RS09705	-	3.29782		-0.92454
SAUSA300_RS09710	phoR	1.29674		0.29271
SAUSA300_RS09715	phoP	2.65736		0.489129
SAUSA300_RS09720	pykA	4.11354		-0.76404
SAUSA300_RS09725	pfkA	0		-0.03768
SAUSA300_RS09730	accA	2.21624		-0.51594
SAUSA300_RS09735	accD	1.33688		-0.37168
SAUSA300_RS09740	-	0.066655		-0.09153
SAUSA300_RS09750	dnaE	2.99187		0.524962
SAUSA300_RS09755	pde2	3.09806		0.752703
SAUSA300_RS09760	-	2.82535		0.512348
SAUSA300_RS09770	uspA2	0.646358		-0.24177
SAUSA300_RS09775	-	0.345763		-0.11594
SAUSA300_RS09780	pepQ	1.05501		0.287783
SAUSA300_RS09785		0		0
SAUSA300_RS09790	ald2	1.68225		0.46199
SAUSA300_RS09795	uspA1	2.25325		0.944327
SAUSA300_RS09800	ackA	0.733274		-0.27527
SAUSA300_RS09810	-	1.88055		0.876289
SAUSA300_RS09815	tpx	2.4953		0.81183
SAUSA300_RS09820	-	1.11035		-0.64436
SAUSA300_RS09825	thiI	1.49687		-0.77486
SAUSA300_RS09840	-	0		0
SAUSA300_RS09845	ezrA	2.71371		-0.83556
SAUSA300_RS09855	-	0.018986		-0.04786
SAUSA300_RS09870	-	0.28935		-0.11726
SAUSA300_RS09875	-	1.53711		0.704871
SAUSA300_RS09880	-	0.043746		-0.34539
SAUSA300_RS09885	serA	0.086744		-0.4156
SAUSA300_RS09905		0		0
SAUSA300_RS09910	ptaA	4.11354		-0.99118
SAUSA300_RS09915	htrA1	0.175034		-0.10715
SAUSA300_RS09920	tyrS	3.92528		-0.77382
SAUSA300_RS09925	sgtA	1.8051		-0.81931
SAUSA300_RS09930		0		0
SAUSA300_RS09935	acsA	1.08931		-0.38092
SAUSA300_RS09940	acuA	0.137739		-0.25646
SAUSA300_RS09945	acuC	0.054748		-0.10535
SAUSA300_RS09950	ccpA	1.40766		-0.37256
SAUSA300_RS09955		0		0
SAUSA300_RS09960		0		0
SAUSA300_RS09965	-	1.43381		-0.35828
SAUSA300_RS09970	-	2.30862		-0.69189
SAUSA300_RS09975	murC	3.00821		-0.64519
SAUSA300_RS09980	ftsK	0.248944		-0.13022
SAUSA300_RS09985	-	0		0.014979
SAUSA300_RS09990	-	0.338894		-0.20851
SAUSA300_RS09995	-	0.638971		0.570832
SAUSA300_RS10000	-	2.88847		0.792336
SAUSA300_RS10005	-	0.407457		-0.47042
SAUSA300_RS10010	-	1.74358		-0.54652
SAUSA300_RS10015	trmB	2.475		-0.79005
SAUSA300_RS10020	-	3.81644		-0.80794
SAUSA300_RS10025	dat	0.909272		0.211822
SAUSA300_RS10030	-	2.14221		0.332099
SAUSA300_RS10035	-	2.63819		-0.83208
SAUSA300_RS10040	-	2.08528		-0.47556
SAUSA300_RS10045	sasC	3.03487		-0.73777
SAUSA300_RS10050	-	0.34963		0.460047
SAUSA300_RS10055	leuS	0.367569		0.197642
SAUSA300_RS10060	-	0.653957		-0.38579
SAUSA300_RS10065	-	1.92384		-0.44077
SAUSA300_RS10070	-	2.38799		-0.6376
SAUSA300_RS10075		3.33132		-0.95412
SAUSA300_RS10080	-	0.860236		-0.34087
SAUSA300_RS10090		0		0
SAUSA300_RS10095	putA	1.30118		-0.36924
SAUSA300_RS10105	ribH	0.083102		-0.11121
SAUSA300_RS10115	ribA	0.015243		0.065984
SAUSA300_RS10120	ribB	0		0.034723
SAUSA300_RS10125	ribD	0.270497		-0.19979
SAUSA300_RS10130	-	1.62793		-0.47044
SAUSA300_RS10135	-	0		0
SAUSA300_RS10140	-	3.12344		0.783656
SAUSA300_RS10145	pckA	0.320438		-0.17063
SAUSA300_RS10150	tnp2	0		-0.05085
SAUSA300_RS10155	-	0.800883		3.43967
SAUSA300_RS10160	-	0		0.001182
SAUSA300_RS10165	-	0		-0.00684
SAUSA300_RS10170	-	1.22137		-0.89239
SAUSA300_RS10175	-	0.495377		-0.49466
SAUSA300_RS10185	-	1.17236		-0.8126
SAUSA300_RS10190	-	1.17236		-0.51802
SAUSA300_RS10195	-	0		0
SAUSA300_RS10200		0		0
SAUSA300_RS10205	-	0.007104		0.099583
SAUSA300_RS10215		0		0
SAUSA300_RS10230		0		0
SAUSA300_RS10240	-	1.66445		-0.91769
SAUSA300_RS10245	hsdS2	0.53474		0.257309
SAUSA300_RS10250	hsdM2	1.04356		0.470759
SAUSA300_RS10260		0		0
SAUSA300_RS10265	splF	0.233421		-0.43276
SAUSA300_RS10270	splE	0.217434		-0.54658
SAUSA300_RS10275	splD	0.029045		-0.29683
SAUSA300_RS10280	splC	0.658356		-1.41099
SAUSA300_RS10290	splB	0.653176		-1.64705
SAUSA300_RS10295	splA	0.37418		-1.38197
SAUSA300_RS10300	epiE	0		-0.0565
SAUSA300_RS10310	epiF	0.000531		-0.09393
SAUSA300_RS10315	epiP	1.55693		-0.81997
SAUSA300_RS10320	epiD	0.648739		-0.83955
SAUSA300_RS10325	epiC	2.25497		-0.99816
SAUSA300_RS10330	epiA	0		0
SAUSA300_RS10335		0		0
SAUSA300_RS10340	lukD	0.809192		-0.99291
SAUSA300_RS10350	lukE	0.792881		-1.14471
SAUSA300_RS10355	-	1.50036		-0.5827
SAUSA300_RS10360	trnaS	0		0
SAUSA300_RS10365	trnaE	0		0
SAUSA300_RS10370	trnaN	0		0
SAUSA300_RS10375	trnaG	0		0
SAUSA300_RS10385	trnaH	0		0
SAUSA300_RS10390	trnaF	0		0
SAUSA300_RS10395	trnaD	0		0
SAUSA300_RS10400	trnaM	0		0
SAUSA300_RS10410	-	2.22017		-0.64245
SAUSA300_RS10415	hemY	1.09793		0.536271
SAUSA300_RS10420	hemH	2.92171		0.757021
SAUSA300_RS10425	hemE	2.14836		0.551058
SAUSA300_RS10430		0		0
SAUSA300_RS10435	traP	1.45926		-0.75332
SAUSA300_RS10440	-	0.878608		-0.21502
SAUSA300_RS10445	ecsA	0.457342		-0.15019
SAUSA300_RS10450	hit	1.31529		-0.49023
SAUSA300_RS10455	-	0.465377		-0.33148
SAUSA300_RS10460	-	0.708591		-0.70639
SAUSA300_RS10465	prsA	4.05254		-0.90015
SAUSA300_RS10470	-	3.26207		-0.89026
SAUSA300_RS10475	-	2.2723		-0.86688
SAUSA300_RS10480	-	0		0
SAUSA300_RS10490	-	0.466602		-0.56846
SAUSA300_RS10505	airR	2.38706		-0.86264
SAUSA300_RS10545	airS	2.9222		-0.63564
SAUSA300_RS10550	fumC	0.341764		-0.14468
SAUSA300_RS10565	-	0		0
SAUSA300_RS10570	-	0.517602		-0.21694
SAUSA300_RS10575	cspR	1.56418		-0.62261
SAUSA300_RS10580	queG	1.08542		-0.42443
SAUSA300_RS10585	tnp3	1.15522		-0.88497
SAUSA300_RS10590	trnaL	0		0
SAUSA300_RS10600	trnaG	0		0
SAUSA300_RS10605	trnaC	0		0
SAUSA300_RS10615	trnaQ	0		0
SAUSA300_RS10620	trnaH	0		0
SAUSA300_RS10630	trnaW	0		0
SAUSA300_RS10635	trnaY	0		0
SAUSA300_RS10640	trnaT	0		0
SAUSA300_RS10645	trnaL	0		0
SAUSA300_RS10650	trnaD	0		0
SAUSA300_RS10660	trnaM	0		0
SAUSA300_RS10665	trnaS	0		0
SAUSA300_RS10670	trnaD	0		0
SAUSA300_RS10675	trnaS	0		0
SAUSA300_RS10680	trnaM	0		0
SAUSA300_RS10685	trnaM	0		0
SAUSA300_RS10695	trnaA	0		0
SAUSA300_RS10700	trnaP	0		0
SAUSA300_RS10705	trnaR	0		0
SAUSA300_RS10710	trnaL	0		0
SAUSA300_RS10715	trnaG	0		0
SAUSA300_RS10720	trnaL	0		0
SAUSA300_RS10725	trnaK	0		0
SAUSA300_RS10730	trnaT	0		0
SAUSA300_RS10735	trnaV	0		0
SAUSA300_RS10740	rrfC	0		0
SAUSA300_RS10745	rrl3	0.299818		1.401
SAUSA300_RS10750	-	0		0
SAUSA300_RS10755	-	0		0
SAUSA300_RS10760	rrsD	0.758328		1.79951
SAUSA300_RS10765	perR	0.60926		-0.46429
SAUSA300_RS10775	-	1.36093		0.405624
SAUSA300_RS10780	-	0.951942		0.493784
SAUSA300_RS10785	gsaB	3.39475		0.928572
SAUSA300_RS10790	-	3.52799		-0.96581
SAUSA300_RS10810		0		0
SAUSA300_RS10815	-	0.861981		-0.61452
SAUSA300_RS10830	-	1.55482		-0.58561
SAUSA300_RS10835	-	3.42098		0.697289
SAUSA300_RS10840	-	0.715451		-0.22056
SAUSA300_RS10845	-	0.249864		0.092386
SAUSA300_RS10850	-	0.07406		0.103447
SAUSA300_RS10855	recX	2.04545		0.788853
SAUSA300_RS10860	sgtB	1.70508		-0.89667
SAUSA300_RS10865	-	2.65201		-0.70237
SAUSA300_RS10870	-	0		0
SAUSA300_RS10875	-	1.54818		-0.45013
SAUSA300_RS10885	-	1.72753		-0.57533
[truncated: 872 more rows]

[truncated: 42 more sheets: Fig4C, Fig4D, Fig5A, Fig5B, Fig6A, Fig6B, Fig6C, Fig6D, Fig6E, Fig6F, S1A_Fig, S1B_Fig, S1C_Fig, S2A_Fig, S2B_Fig, S2C_Fig, S2D_Fig, S3_Fig, S4A_Fig, S4B_Fig …]
